# Supplementary material for: The Genome-Wide Impact of Nipblb Loss-of-Function on Zebrafish Gene Expression
Source: Int J Mol Sci. 2020 Dec 19;21(24):9719. doi: 10.3390/ijms21249719 (PMC7766774; doi:10.3390/ijms21249719)
Supplement: Supplementary file 1 [file ijms-21-09719-s001.zip]

Archive with 7 entries (7 files):
- TableS1 (2).xlsx
- TableS2 (1).xlsx
- TableS3 (1).xlsx
- TableS4 (1).xlsx
- TableS5.xlsx
- TableS6.xlsx
- SpreaficoIJMS_Supplementary_Material_7Nov2020.pdf
