# Supplementary material for: The Genome-Wide Impact of Nipblb Loss-of-Function on Zebrafish Gene Expression
Source: Int J Mol Sci. 2020 Dec 19;21(24):9719. doi: 10.3390/ijms21249719 (PMC7766774; doi:10.3390/ijms21249719)
Supplement: Supplementary file 1 [file ijms-21-09719-s001.zip › TableS1 (2).xlsx]

## Sheet: Foglio1
Sample	total_reads	mapped_reads	mapped_reads_pct
CTRL_24h_1	106320197	102654009	96.55
CTRL_24h_2	86519359	83030507	95.97
CTRL_24h_3	82622705	79702889	96.47
CTRL_3d_1	83993616	80332888	95.64
CTRL_3d_2	80608466	77092652	95.64
CTRL_3d_3	86163909	81937501	95.09
Nipblb_24h_1	78683922	75715162	96.23
Nipblb_24h_2	91981783	88171489	95.86
Nipblb_24h_3	58330315	56197319	96.34
Nipblb_3d_1	89482968	86230798	96.37
Nipblb_3d_2	74766515	72119105	96.46
Nipblb_3d_3	74548438	71882596	96.42
