# Supplementary material for: The Genome-Wide Impact of Nipblb Loss-of-Function on Zebrafish Gene Expression
Source: Int J Mol Sci. 2020 Dec 19;21(24):9719. doi: 10.3390/ijms21249719 (PMC7766774; doi:10.3390/ijms21249719)
Supplement: Supplementary file 1 [file ijms-21-09719-s001.zip › TableS2 (1).xlsx]

## Sheet: Sheet1
Supplementary Table 2. Fold change (FC) and statistical significance (False Discovery Rate, FDR) of differential gene expression in the comparisons of nipblb-MO and ctrl-MO samples at 24 hpf and 3 dpf.
			Nipbl_24h_vs_ctrl_24h		Nipbl_3d_vs_ctrl_3d		Nipbl_3d_vs_Nipbl_24h		ctrl_3d_vs_ctrl_24h
gene_id	GeneSymbols	HumanGeneSymbols	FC	FDR	FC	FDR	FC	FDR	FC	FDR
ENSDARG00000000001	slc35a5	SLC35A5	-1.13823	0.206493	1.1203	0.311941	1.27547	0.0147463	1.00027	1
ENSDARG00000000002	ccdc80	CCDC80	-2.52055	3.20558e-46	1.20828	0.0019431	2.78748	6.32393e-56	-1.09252	0.204565
ENSDARG00000000018	nrf1	NRF1	1.06439	0.18676	-1.15178	0.00501657	-1.09511	0.0551586	1.11946	0.0346101
ENSDARG00000000019	ube2h	UBE2H	-1.41228	8.73869e-13	-1.28751	5.59168e-07	1.21824	5.36863e-05	1.11062	0.0641316
ENSDARG00000000068	slc9a3r1a	SLC9A3R1	1.14009	0.0249005	-1.10177	0.150263	-1.26807	5.34235e-05	-1.00953	0.927245
ENSDARG00000000069	dap	DAP	1.39148	3.9431e-17	-1.23716	6.47874e-07	-1.88652	6.77466e-57	-1.09587	0.0522126
ENSDARG00000000086	itsn1	ITSN1	-2.17568	1.48285e-46	-1.53435	1.1899e-15	1.55626	4.84058e-15	1.09753	0.133079
ENSDARG00000000103	myh10	MYH10	1.1478	0.000317283	-1.32001	2.35119e-12	-1.4661	1.23898e-23	1.03343	0.52953
ENSDARG00000000142	tmem267	TMEM267	-4.06607	1.34776e-40	1.08076	0.46849	3.70069	7.09612e-34	-1.18725	0.0950991
ENSDARG00000000151	thraa	THRA	-1.9551	1.08707e-08	1.08162	0.582595	1.83043	4.42367e-07	-1.15522	0.29398
ENSDARG00000000161	itsn2a	ITSN1	-5.35327	5.22347e-87	1.39079	1.22442e-06	6.28366	7.42752e-105	-1.18467	0.0236321
ENSDARG00000000175	hoxb2a	HOXA2	1.66298	3.53772e-20	1.19636	0.00587759	-1.52058	7.41234e-14	-1.09393	0.225187
ENSDARG00000000183	ptpn4b	PTPN3	-1.70579	1.08365e-24	-1.08128	0.16374	1.77899	5.59667e-28	1.12769	0.0324709
ENSDARG00000000189	sema6e	SEMA6A	-3.56898	3.51299e-119	-1.17269	0.00248096	3.80383	2.5706e-122	1.2499	2.07313e-05
ENSDARG00000000212	krt97	KRT10	2.20528	1.3949e-51	1.30792	1.44196e-06	-2.05148	6.55845e-43	-1.2167	0.000849094
ENSDARG00000000229	usp49	USP44	-1.11349	0.0333107	-1.41916	1.28299e-11	-1.18741	0.00106244	1.07336	0.2428
ENSDARG00000000241	slc40a1	SLC40A1	-1.09159	0.0426146	-1.06841	0.177822	1.09237	0.0414984	1.06917	0.197185
ENSDARG00000000324	dcaf8	AL139011.2	-2.02019	7.08081e-26	-1.05271	0.513267	1.87509	3.12565e-20	-1.02342	0.800723
ENSDARG00000000349	cfap300	CFAP300	4.5672	5.4182e-20	1.23743	0.336575	-2.23927	1.97851e-07	1.64823	0.0205035
ENSDARG00000000369	prkag3b	PRKAG1	1.78818	9.5806e-16	1.285	0.00408633	-1.74713	3.77075e-14	-1.25556	0.0114273
ENSDARG00000000370	triob	KALRN	-2.08044	4.40547e-37	1.02514	0.741008	1.94003	4.76442e-30	-1.09933	0.163529
ENSDARG00000000380	pde6a	PDE6A	-3.42459	6.83876e-24	1.25614	0.0451716	4.53936	6.09218e-36	1.05545	0.721311
ENSDARG00000000394	matr3l1.1	MATR3	1.46091	3.10164e-26	-1.02952	0.525356	-1.50454	8.69409e-30	-1.00033	1
ENSDARG00000000423	si:ch73-314g15.3	NA	1.53537	3.08764e-06	-1.30907	0.0133306	-2.03581	1.25621e-13	-1.01294	0.939399
ENSDARG00000000442	slc39a13	SLC39A13	1.53135	4.18079e-13	-1.38433	1.77631e-07	-1.54421	2.8273e-13	1.37279	4.84177e-07
ENSDARG00000000472	cntn2	CNTN1	-3.4021	6.33445e-80	-1.14859	0.0252445	3.30982	2.43964e-74	1.11749	0.0913481
ENSDARG00000000476	pms1	PMS1	2.06155	3.5684e-18	1.2144	0.0650809	-1.96734	1.34478e-15	-1.15897	0.187409
ENSDARG00000000489	upf3b	UPF3A	2.04633	3.88305e-60	1.00656	0.934449	-1.87606	5.96738e-46	1.08364	0.156181
ENSDARG00000000503	stx1b	STX1A	-8.34278	0	-1.47881	1.89452e-22	6.87103	0	1.21794	3.12633e-06
ENSDARG00000000516	ankar	ANKAR	1.15898	0.621925	1.7301	0.0441976	1.21295	0.379252	-1.23077	0.560794
ENSDARG00000000529	ofd1	OFD1	2.08046	1.96843e-30	1.10789	0.219028	-2.11379	4.41268e-30	-1.12567	0.164069
ENSDARG00000000540	asdurf	AC012488.2	2.0955	1.00749e-45	1.20677	0.00167553	-1.78785	1.61255e-28	-1.02961	0.733247
ENSDARG00000000542	gtf2e1	GTF2E1	1.85227	2.6126e-17	1.06046	0.532558	-1.71209	2.12766e-13	1.02019	0.868625
ENSDARG00000000551	slc1a4	SLC1A4	-1.05971	0.198808	-1.08322	0.106657	1.11084	0.0185818	1.1355	0.00987019
ENSDARG00000000563	ttn.1	TTN	-1.90416	2.2336e-63	2.80258	1.37868e-159	5.84443	0	1.09517	0.0424607
ENSDARG00000000567	znf281a	ZNF281	1.0795	0.170412	-1.30912	2.20064e-06	-1.29645	2.18265e-06	1.09005	0.188659
ENSDARG00000000568	ell	ELL	-1.02532	0.642543	-1.14978	0.00902551	1.02833	0.61065	1.15316	0.00965397
ENSDARG00000000588	grasp	CYTIP	2.59552	2.30502e-46	-1.16053	0.0740043	-2.60135	9.66529e-45	1.1579	0.0919735
ENSDARG00000000606	dnah6	DNAH10	1.07017	0.612124	1.14617	0.370976	-1.01775	0.895761	-1.09004	0.627447
ENSDARG00000000631	ptpn4a	PTPN3	1.00649	0.911923	-1.14452	0.00587361	-1.06044	0.21555	1.08629	0.125051
ENSDARG00000000651	osgepl1	OSGEPL1	2.02541	8.24348e-13	1.33005	0.0195617	-1.73591	2.38567e-08	-1.14003	0.371056
ENSDARG00000000666	creg2	CREG2	1.42406	4.3244e-10	-1.04383	0.541981	-1.01836	0.764138	1.45968	1.21552e-10
ENSDARG00000000690	sypl2b	SYPL1	2.42407	7.50584e-46	1.09404	0.256873	-1.86781	7.93155e-24	1.18625	0.0284357
ENSDARG00000000729	daxx	DAXX	1.89378	7.30597e-46	-1.06706	0.261414	-2.1045	5.17686e-59	-1.04145	0.531774
ENSDARG00000000730	slc6a22.1	SLC6A11	-1.2046	0.00347336	1.25029	0.000462754	1.56046	8.70977e-13	1.03612	0.682401
ENSDARG00000000747	lcmt2	LCMT2	2.62862	6.44665e-27	1.32348	0.0122735	-2.34354	1.1239e-20	-1.18003	0.199342
ENSDARG00000000760	znf511	ZNF511	2.67955	4.2787e-27	1.39961	0.00292624	-2.23002	2.59798e-18	-1.1649	0.265057
ENSDARG00000000767	spi1b	AC020909.1	1.66842	0.000196011	-1.18966	0.297769	-1.63417	0.00037147	1.21456	0.276567
ENSDARG00000000779	scfd1	SCFD1	1.21246	7.4347e-05	1.10967	0.0616972	-1.25404	3.86155e-06	-1.14773	0.0143748
ENSDARG00000000796	nr4a1	NR4A1	-2.90577	2.39744e-66	1.40406	4.39516e-10	4.34689	1.53898e-128	1.06549	0.360709
ENSDARG00000000804	rassf6	RASSF2	2.59315	5.12497e-58	1.26151	0.000687391	-1.92105	2.95551e-29	1.07002	0.431713
ENSDARG00000000830	telo2	TELO2	2.00914	6.64981e-29	1.05968	0.484487	-1.77918	6.10901e-20	1.06565	0.483152
ENSDARG00000000837	snx9a	SNX9	-1.63067	2.20686e-13	1.09507	0.218217	1.73686	2.58923e-16	-1.02809	0.759903
ENSDARG00000000853	dstyk	DSTYK	1.17128	0.00436691	-1.06979	0.312761	-1.48316	1.04544e-12	-1.18367	0.00698477
ENSDARG00000000857	mapk14a	MAPK11	1.99861	1.56936e-57	-1.03986	0.484056	-1.71191	4.68099e-35	1.21401	7.47474e-05
ENSDARG00000000861	scrib	LRRC1	1.81886	3.37402e-67	-1.2408	5.90554e-09	-2.16172	9.27483e-108	1.044	0.344017
ENSDARG00000000887	zgc:56699	GTSF1	8.97737	3.13151e-252	1.32169	0.00141262	-8.51883	6.76442e-234	-1.25428	0.0139376
ENSDARG00000000906	skap2	SKAP1	1.73525	2.4405e-08	1.34478	0.00832405	-1.27695	0.0140696	1.01047	0.979618
ENSDARG00000000935	unk	UNK	-1.19817	0.0455821	-1.27585	0.0139131	1.1084	0.267586	1.18027	0.123152
ENSDARG00000000943	dzip1	DZIP1	1.4944	4.86899e-18	1.16085	0.00598374	-1.64969	3.11904e-26	-1.2815	1.92009e-06
ENSDARG00000000966	ncor2	NCOR1	-1.97942	2.31945e-65	-1.39314	1.24911e-16	1.57044	1.51789e-28	1.1053	0.0257277
ENSDARG00000001014	myh9b	MYH1	1.13558	0.0310089	-1.27084	0.000115648	-1.32784	1.15264e-06	1.08683	0.256878
ENSDARG00000001015	znf384l	ZNF362	-1.5174	3.21117e-19	-1.68811	7.33375e-32	1.35528	1.74624e-10	1.50776	3.02749e-20
ENSDARG00000001057	bysl	BYSL	3.08988	1.70288e-93	1.19797	0.00383759	-3.22408	2.93404e-99	-1.25001	0.000377091
ENSDARG00000001127	slc17a6a	SLC17A6	-13.368	4.53457e-139	-1.08445	0.298615	15.9572	3.17148e-161	1.29507	0.000280406
ENSDARG00000001129	dicer1	DICER1	-1.22253	2.63843e-05	-1.45142	1.6115e-14	1.06197	0.220388	1.2608	3.94902e-06
ENSDARG00000001154	rimbp2	RIMBP2	-12.6859	1.26281e-67	1.37295	0.00156874	14.4436	4.10288e-75	-1.20468	0.0893166
ENSDARG00000001162	matr3l1.1	MATR3	1.02874	0.507168	1.18745	0.000102759	-1.08085	0.0659268	-1.24761	5.66799e-07
ENSDARG00000001169	hsd17b8	HSD17B8	-2.84306	9.37363e-18	1.46879	0.000332135	3.51413	2.21554e-25	-1.18804	0.162589
ENSDARG00000001210	arl14ep	ARL14EP	2.28994	7.40607e-72	1.17872	0.00210006	-2.02557	4.14048e-52	-1.04264	0.535835
ENSDARG00000001220	mycbp2	MYCBP2	-2.01072	4.25072e-76	-1.42656	4.67009e-21	1.61242	1.90086e-35	1.14398	0.000933506
ENSDARG00000001234	map4k2	MAP4K1	-1.92577	4.3076e-20	1.05152	0.535161	1.94893	3.28874e-20	-1.039	0.678405
ENSDARG00000001241	puf60b	PUF60	1.97861	6.77524e-79	1.13493	0.00183647	-2.02416	3.22278e-83	-1.16106	0.000272008
ENSDARG00000001244	srrm1	SRRM1	1.12322	0.00477158	-1.24357	4.8087e-07	-1.64043	1.11772e-33	-1.17441	0.000364964
ENSDARG00000001249	pcgf1	PCGF1	2.2268	1.36055e-23	1.37872	0.000464295	-1.73349	6.09139e-12	-1.07332	0.564511
ENSDARG00000001259	gas2a	GAS2	-1.16262	0.278926	-1.24964	0.171672	-1.2258	0.184404	-1.14051	0.457198
ENSDARG00000001313	g2e3	G2E3	3.06063	2.01945e-144	-1.18822	0.000897028	-3.01338	3.76511e-136	1.20684	0.000288657
ENSDARG00000001354	slc6a22.2	SLC6A12	-1.20528	0.0257368	-1.12448	0.218217	1.05676	0.556976	-1.01428	0.928107
ENSDARG00000001414	mctp2a	MCTP1	1.35229	0.00401899	-1.06607	0.645499	-1.38635	0.0021937	1.03986	0.809196
ENSDARG00000001431	actn3b	ACTN1	-1.68679	2.08321e-44	-1.20249	2.64788e-06	1.86401	4.6018e-62	1.32883	2.79771e-13
ENSDARG00000001437	slc2a1a	SLC2A1	7.44546	1.22208e-186	-1.30626	0.0112759	-10.7148	3.69668e-221	-1.10185	0.386506
ENSDARG00000001442	inppl1b	INPP5D	-2.35179	7.26285e-23	1.33405	0.000547283	2.56321	7.5921e-27	-1.22393	0.0231943
ENSDARG00000001447	mier1b	MIER1	1.25676	0.0003234	-1.29723	0.000155074	-1.41255	1.014e-07	1.15415	0.0528157
ENSDARG00000001452	adam8a	ADAM8	1.98438	1.60518e-21	-1.07273	0.481022	-2.24159	1.66638e-27	-1.05308	0.618574
ENSDARG00000001463	tdh2	HSD3B1	-19.5986	0	1.95682	8.97771e-46	39.2414	0	1.02353	0.752415
ENSDARG00000001470	mhc1zea	AZGP1	1.65422	2.77447e-10	1.08802	0.400918	-1.39604	3.38104e-05	1.08907	0.424383
ENSDARG00000001498	skap1	SKAP1	1.99286	4.20995e-06	1.074	0.764728	-1.62543	0.00116392	1.14145	0.592519
ENSDARG00000001549	sp3a	SP3	1.39208	0.000299281	-1.06354	0.627105	-1.64647	8.84955e-08	-1.11213	0.372806
ENSDARG00000001557	tomm34	SPAG1	1.69079	1.78942e-18	1.22237	0.00296958	-1.52892	1.7895e-12	-1.10535	0.191373
ENSDARG00000001558	kifc1	KIFC1	3.15987	1.45176e-221	-1.03112	0.531267	-3.45213	9.09735e-250	-1.05952	0.228856
ENSDARG00000001559	csmd2	CR2	-10.4337	2.17643e-53	1.11786	0.422983	12.8798	9.18364e-64	1.10493	0.53067
ENSDARG00000001578	echs1	ECHS1	1.04503	0.326272	1.04779	0.370863	1.13944	0.00303512	1.13645	0.00909997
ENSDARG00000001621	nfyal	NFYA	1.15488	0.0119387	1.22052	0.00158843	-1.2216	0.000552656	-1.29105	3.67653e-05
ENSDARG00000001634	kirrel1a	KIRREL1	-1.288	4.74358e-06	-1.72184	3.74255e-23	1.05895	0.326425	1.41563	4.35559e-10
ENSDARG00000001676	gpm6bb	GPM6B	-1.77162	2.97154e-28	-1.52953	1.41535e-17	1.54852	2.86178e-16	1.33694	8.7651e-09
ENSDARG00000001686	uckl1a	UCKL1	-1.92916	9.81499e-07	1.28361	0.0606134	2.22641	2.11644e-09	-1.11207	0.513117
ENSDARG00000001710	flot1a	FLOT1	-1.57981	1.2554e-21	-1.29078	2.02588e-07	1.73576	1.23858e-30	1.4182	1.01316e-12
ENSDARG00000001712	si:ch211-247n2.1	AC117457.1	1.63124	4.37136e-05	-1.26965	0.125943	-2.04323	1.99696e-08	1.01352	0.975257
ENSDARG00000001721	oc90	AC100868.1	38.4022	0	2.07429	9.75852e-17	-17.7864	0	1.0408	0.797969
ENSDARG00000001729	strn3	STRN	1.2561	2.17648e-08	1.01036	0.859822	-1.36656	2.59107e-14	-1.09921	0.0519181
ENSDARG00000001733	gulp1a	GULP1	-1.39779	4.70604e-07	-1.02465	0.777838	1.55601	2.7972e-11	1.14065	0.0810585
ENSDARG00000001734	fkbp8	FKBP8	-1.0636	0.312975	1.02045	0.810297	1.05741	0.362335	-1.02642	0.781603
ENSDARG00000001754	noc2l	NOC2L	3.12425	9.24777e-134	1.02085	0.759822	-3.06154	1.33275e-126	-1.00038	1
ENSDARG00000001760	tnxba	FGL1	-541.526	0	-1.15343	0.00444139	511.62	0	1.09441	0.097581
ENSDARG00000001767	slc29a2	SLC29A2	1.63661	5.14327e-18	1.13917	0.0487595	-1.36761	5.80894e-08	1.05049	0.535759
ENSDARG00000001769	ptpra	PTPRA	-1.61691	1.03111e-14	1.03198	0.693903	1.52033	2.94859e-11	-1.09752	0.21485
ENSDARG00000001771	otol1a	OTOL1	-10.7493	6.12071e-13	1.24521	0.43768	9.05788	2.29931e-10	-1.47157	0.135806
ENSDARG00000001776	stim2b	STIM1	-1.26675	0.0286072	1.02366	0.872244	1.54486	3.96375e-05	1.19144	0.144229
ENSDARG00000001777	nup155	NUP155	2.04552	9.101e-50	-1.27734	6.26482e-06	-2.77286	6.46978e-95	-1.06126	0.35555
ENSDARG00000001781	tspan11	CD151	1.30158	0.0133275	1.43353	0.00187081	-1.01721	0.886346	-1.12034	0.432211
ENSDARG00000001782	prkacba	PRKACA	2.00702	3.34776e-19	-1.17875	0.0769713	-2.10898	4.39911e-21	1.12173	0.261847
ENSDARG00000001785	irx2a	IRX2	-3.11109	4.28765e-95	-1.07483	0.21908	2.63961	5.69829e-63	-1.09653	0.116142
ENSDARG00000001788	atp5po	AP000311.1	1.00195	0.969751	1.25918	4.14029e-06	-1.12785	0.0117512	-1.41741	2.11537e-12
ENSDARG00000001803	kcnh6a	KCNH2	-1.24796	0.0441554	1.11508	0.422238	1.28885	0.0246824	-1.07969	0.61292
ENSDARG00000001804	zgc:112148	TVP23A	1.87831	1.89912e-07	1.87209	1.66478e-06	-1.04475	0.711532	-1.04132	0.882841
ENSDARG00000001807	tnfrsf21	TNFRSF21	-3.52648	3.34946e-82	-1.50102	2.13439e-12	2.94982	7.32758e-58	1.25563	0.000145218
ENSDARG00000001818	c3b.2	C3	-6.82785	4.30358e-186	-2.02299	1.89531e-38	3.52775	3.5185e-70	1.0453	0.518473
ENSDARG00000001825	cfap43	CFAP43	1.77828	8.63526e-06	1.22231	0.227356	-1.45903	0.00403348	-1.00293	1
ENSDARG00000001829	zgc:112982	BCLAF3	1.18868	3.55858e-05	1.14634	0.00288093	-1.13963	0.00196069	-1.09903	0.0573176
ENSDARG00000001835	nalcn	NALCN	-6.16708	2.30573e-172	-1.0165	0.823496	5.45497	2.60154e-144	-1.11211	0.0826629
ENSDARG00000001857	aff4	AFF1	-2.2032	3.99094e-34	-1.07679	0.312301	1.76563	2.86484e-17	-1.15882	0.0329942
ENSDARG00000001859	dbx1b	DBX1	4.16751	1.03125e-98	1.38587	8.95738e-05	-3.93027	1.02734e-88	-1.30705	0.00219914
ENSDARG00000001870	atp1a1a.4	ATP12A	1.73864	3.17035e-43	1.12088	0.011278	-1.64038	9.16541e-35	-1.05753	0.27993
ENSDARG00000001873	phgdh	PHGDH	1.89372	1.42442e-43	1.42546	1.95424e-13	-1.35622	3.70485e-11	-1.02087	0.77002
ENSDARG00000001879	nav2b	NAV2	1.76211	1.25216e-29	-1.1534	0.0137528	-1.88098	2.78389e-35	1.0805	0.229123
ENSDARG00000001880	stx3a	STX1A	-1.64313	7.08316e-12	1.05038	0.572124	1.65826	5.23731e-12	-1.04078	0.690737
ENSDARG00000001882	kbtbd12	KBTBD12	-9.85064	6.77149e-218	1.0532	0.406488	11.3165	9.79283e-246	1.09095	0.168863
ENSDARG00000001888	ppm1ba	AC013717.1	-1.02564	0.762494	-1.28386	0.00379788	1.12823	0.155095	1.4123	6.91652e-05
ENSDARG00000001889	tuba1a	TUBA1A	-1.04108	0.310823	1.17762	6.68655e-05	1.09842	0.0159267	-1.11614	0.012856
ENSDARG00000001890	stt3b	STT3A	1.31158	2.46358e-14	-1.26896	2.28796e-10	-1.56642	8.6167e-36	1.06251	0.169845
ENSDARG00000001891	syt14b	SYT14	-5.72311	4.23662e-36	-1.25756	0.0586117	4.25285	2.13334e-22	-1.06958	0.65145
ENSDARG00000001897	man2b1	AC010422.3	1.60184	2.84499e-26	-1.01108	0.869816	-1.525	6.09609e-21	1.06203	0.301074
ENSDARG00000001898	manea	MANEA	1.04085	0.679712	1.09311	0.420037	-1.11483	0.251552	-1.17081	0.15228
ENSDARG00000001906	si:dkey-247m21.3	HTR4	-6.43195	5.60839e-09	-1.65936	0.0299867	5.4082	5.71744e-07	1.39983	0.147142
ENSDARG00000001909	vill	AVIL	-1.40608	0.00017132	1.37779	0.000475612	1.74296	5.83041e-10	-1.11145	0.341017
ENSDARG00000001910	rorab	RORA	-5.46468	6.82795e-261	-1.33553	1.70051e-10	5.18411	4.46762e-242	1.267	3.2997e-07
ENSDARG00000001912	drd4-rs	DRD4	-3.58389	2.12012e-21	-1.31118	0.0224567	3.42797	2.97028e-19	1.25448	0.0663368
ENSDARG00000001913	palmda	PALMD	1.02319	0.712077	-1.61273	7.16581e-17	-1.3005	6.88298e-06	1.26884	5.357e-05
ENSDARG00000001929	pink1	PINK1	-1.44167	1.75457e-06	-1.25371	0.00346864	1.49074	2.52594e-07	1.29642	0.000868199
ENSDARG00000001930	klhl15	KLHL15	-1.44198	3.85102e-10	-1.16297	0.0145735	1.45514	2.62156e-10	1.17359	0.0119153
ENSDARG00000001933	prkag2b	PRKAG1	-1.78139	1.24191e-10	1.23071	0.0207236	1.86331	5.87823e-12	-1.17654	0.096716
ENSDARG00000001937	LO018422.1	SLC2A14	-1.23508	0.0555839	-1.55058	2.77802e-05	1.27431	0.028816	1.59991	7.39143e-06
ENSDARG00000001939	b3gat3	B3GAT3	1.23931	0.000168984	1.02801	0.721689	-1.16673	0.00790898	1.03327	0.690737
ENSDARG00000001940	dnajc1	DNAJC1	1.86659	1.61957e-61	1.11643	0.0128276	-1.81696	3.52483e-55	-1.08675	0.0809013
ENSDARG00000001950	ak1	AK1	-2.16906	1.85415e-29	1.15384	0.0641032	2.41734	1.41918e-37	-1.03533	0.731286
ENSDARG00000001953	pfkfb3	PFKFB1	-1.36295	6.96473e-06	1.48308	2.60368e-09	2.02173	1.01664e-25	1.0002	1
ENSDARG00000001968	dock5	DOCK1	-2.01902	7.19878e-06	-1.06273	0.717091	2.52912	2.39324e-09	1.33162	0.0733652
ENSDARG00000001969	txlng	TXLNA	1.7233	3.18899e-24	-1.34582	4.20366e-07	-1.83267	1.81065e-28	1.2655	8.27286e-05
ENSDARG00000001971	cthrc1b	CTHRC1	-467.484	7.20734e-40	-1.77833	0.000105125	306.417	4.12724e-29	1.30163	0.095366
ENSDARG00000001975	hsd11b2	HSD11B2	-11.6188	3.72518e-255	-1.10804	0.0717094	10.15	4.18373e-217	-1.03292	0.649502
ENSDARG00000001976	fkbp16	NA	1.09223	0.224896	-1.01354	0.909586	-1.25756	0.00172683	-1.136	0.141883
ENSDARG00000001993	myhb	MYH1	-174.464	0	1.24754	1.32772e-08	247.757	0	1.1389	0.00194083
ENSDARG00000001994	stxbp1a	STXBP1	-5.77046	0	-1.24397	2.87789e-09	5.22745	0	1.12692	0.00251215
ENSDARG00000001999	adamts18	ADAMTS10	-1.61168	5.64494e-16	-1.44728	5.63266e-10	1.19362	0.00459041	1.07187	0.335718
ENSDARG00000002002	lmcd1	LMCD1	-1.62849	1.4694e-06	1.74456	2.9742e-08	1.94461	4.27344e-11	-1.46092	0.000378194
ENSDARG00000002006	rxrbb	RXRA	-1.16237	0.0518521	-1.25995	0.00271928	1.55854	3.06494e-09	1.6894	2.28653e-12
ENSDARG00000002013	grb10a	GRB10	-1.37155	0.00287951	-1.73962	3.13767e-07	1.03516	0.75973	1.31299	0.0175082
ENSDARG00000002016	ppil2	PPIL2	2.00063	4.88661e-50	1.34325	1.85577e-08	-1.99741	1.24584e-48	-1.3411	3.0081e-08
ENSDARG00000002020	rictorb	RICTOR	-1.44146	1.12812e-09	-1.39393	1.45787e-08	1.3224	7.15426e-06	1.27882	4.16915e-05
ENSDARG00000002021	pygb	PYGB	-1.53552	5.10376e-21	1.05571	0.295279	1.65288	5.51331e-28	1.01963	0.77066
ENSDARG00000002026	qkib	QKI	-3.70518	5.43807e-19	-1.00999	0.972107	4.33882	1.8675e-23	1.18313	0.255647
ENSDARG00000002031	tox4a	TOX4	1.40384	1.5836e-14	1.12683	0.02135	-1.57394	6.34007e-24	-1.26338	1.92664e-06
ENSDARG00000002037	pfkfb2b	PFKFB2	-2.32827	2.59193e-18	1.2656	0.00834163	3.288	1.89118e-36	1.11596	0.298696
ENSDARG00000002060	brf2	BRF2	1.65106	6.70112e-07	-1.21738	0.136408	-2.05314	1.21185e-11	-1.02158	0.909485
ENSDARG00000002071	adss	ADSS1	-2.06794	1.63634e-46	-1.30044	1.69803e-07	1.7009	5.29537e-24	1.06964	0.255949
ENSDARG00000002077	mnat1	MNAT1	1.58504	1.6518e-12	1.33734	0.000101325	-1.44941	2.5204e-08	-1.22292	0.0121648
ENSDARG00000002082	csnk2a1	CSNK2A1	1.59499	3.90165e-41	-1.0004	1	-1.61133	1.78212e-42	-1.00983	0.864647
ENSDARG00000002084	lamb2	LAMB1	-1.23376	8.99327e-07	1.20289	4.19299e-05	1.36244	4.8312e-13	-1.08929	0.0918514
ENSDARG00000002127	stam	STAM	-1.18436	3.01711e-05	-1.18858	5.23047e-05	1.08952	0.0393151	1.09341	0.0581521
ENSDARG00000002128	cwf19l1	CWF19L1	2.21918	9.92628e-67	1.07857	0.204389	-2.23243	2.95805e-65	-1.08502	0.193302
ENSDARG00000002131	celf2	CELF1	-2.70594	6.5272e-90	-1.17964	0.00087604	2.63398	1.29548e-83	1.14829	0.00805022
ENSDARG00000002165	psme1	PSME1	-3.26511	1.72821e-16	1.30845	0.0454442	4.16961	6.58863e-24	-1.02433	0.937118
ENSDARG00000002167	cacnb1	CACNB1	-1.89465	2.6145e-18	1.18786	0.0277278	1.92806	6.50353e-19	-1.16725	0.0603379
ENSDARG00000002168	tra2b	NCL	1.73886	1.76279e-46	1.09225	0.0538104	-1.83656	1.64204e-54	-1.15363	0.00137229
ENSDARG00000002172	aplnra	APLNR	1.05048	0.341486	-1.30799	6.98204e-07	-1.44672	9.07753e-13	-1.05293	0.428822
ENSDARG00000002174	itfg2	ITFG2	1.79657	3.66625e-13	1.37732	0.000499896	-1.61293	3.72796e-09	-1.23657	0.0331515
ENSDARG00000002184	igbp1	IGBP1	1.44218	2.59866e-12	1.07258	0.265892	-1.24872	2.54002e-05	1.07677	0.271775
ENSDARG00000002190	chmp2bb	CHMP2B	1.23999	2.12062e-08	1.13041	0.00353516	-1.07284	0.0747014	1.02247	0.687499
ENSDARG00000002192	aspn	ASPN	-53.8021	1.34758e-252	-1.32202	3.01948e-05	42.2274	1.73861e-206	1.03884	0.666682
ENSDARG00000002193	rho	RHO	-951.664	0	1.21606	0.000119451	764.994	0	-1.51138	6.39644e-17
ENSDARG00000002194	rhd	RHAG	2.95359	2.91091e-16	1.22923	0.218427	-2.0236	5.29187e-08	1.18731	0.361126
ENSDARG00000002196	bach1b	BACH1	1.29522	1.28456e-05	-1.33743	1.86829e-06	-1.18302	0.00547224	1.46428	2.72253e-10
ENSDARG00000002197	pygl	PYGB	-19.1377	0	1.20339	1.13229e-05	19.367	0	-1.18904	6.3064e-05
ENSDARG00000002204	hspb11	HSPB8	5.03697	2.9963e-176	2.41253	3.69877e-42	-2.65003	1.00694e-74	-1.26931	0.00165889
ENSDARG00000002210	stk25a	STK25	-1.58855	1.69876e-09	1.23393	0.0100081	1.49524	3.30137e-07	-1.31092	0.000822061
ENSDARG00000002213	invs	INVS	1.19688	0.0822191	1.33519	0.011051	-1.0801	0.487964	-1.20496	0.143994
ENSDARG00000002215	rtca	RTCA	3.37741	1.47345e-155	-1.00403	0.970489	-2.92337	1.09687e-120	1.15996	0.00666318
ENSDARG00000002216	tbx3a	TBX2	1.09699	0.0966523	1.11152	0.0910086	-1.09951	0.0915616	-1.11408	0.099596
ENSDARG00000002217	scocb	SCOC	-1.65687	3.14127e-33	-1.34423	1.16546e-12	1.68354	8.14e-35	1.36588	8.88068e-14
ENSDARG00000002219	si:dkey-103j14.5	ASRGL1	1.0575	0.796984	-1.4265	0.0729316	-1.63398	0.00731036	-1.08337	0.768586
ENSDARG00000002220	zgc:103692	C9orf78	1.63134	3.01868e-23	1.22709	0.000330991	-1.66244	4.28756e-24	-1.2505	9.71017e-05
ENSDARG00000002230	sypb	SYNPR	-16.5601	0	-1.30585	1.02786e-09	17.1944	0	1.35594	4.50298e-12
ENSDARG00000002231	plpp2a	PLPP1	-3.14012	1.59535e-08	-1.11365	0.660876	2.88518	3.39173e-07	1.02381	0.975866
ENSDARG00000002235	mmp14a	MMP14	-2.21577	1.97104e-77	-1.21297	1.04272e-05	1.88778	1.41148e-48	1.03342	0.562802
ENSDARG00000002240	psmb6	PSMB6	2.68827	4.09616e-75	1.28102	1.9617e-05	-2.24373	4.00074e-51	-1.06919	0.342873
ENSDARG00000002241	kcna2a	KCNA1	-8.65135	1.84321e-12	-1.14894	0.670584	6.39838	1.11913e-08	-1.1731	0.608045
ENSDARG00000002249	tbxas1	CYP3A4	-2.26904	1.12631e-22	-1.01362	0.920645	2.35105	4.32403e-24	1.05033	0.623964
ENSDARG00000002255	epb41l3a	EPB41	-4.39158	4.04381e-135	-1.15298	0.0227055	3.28749	7.24158e-86	-1.15858	0.0224103
ENSDARG00000002259	ca15c	CA4	-22.0377	1.02857e-27	-1.00079	1	27.8399	2.56513e-33	1.27124	0.185601
ENSDARG00000002264	mrpl41	MRPL41	1.58909	3.88953e-16	1.05335	0.489285	-1.623	4.12166e-17	-1.07584	0.329312
ENSDARG00000002267	dcaf13	DCAF13	2.33668	3.07088e-81	1.21923	0.000142912	-2.45552	4.52159e-88	-1.28126	1.56616e-06
ENSDARG00000002271	zfand5b	ZFAND5	1.27799	2.49053e-10	-1.14495	0.00142467	-1.35317	1.08488e-14	1.08134	0.0935353
ENSDARG00000002285	mcoln1a	MCOLN1	-1.24761	0.00107287	-2.66112	9.86541e-54	1.0575	0.437036	2.25565	2.70332e-38
ENSDARG00000002293	si:ch211-197g15.6	IFI44	1.19243	0.0533976	1.25699	0.0293633	-1.14214	0.145556	-1.20401	0.0927734
ENSDARG00000002295	si:dkey-21p1.3	COL24A1	-5.0528	2.68795e-08	5.81731	1.0091e-23	19.8164	9.06638e-39	-1.47965	0.125844
ENSDARG00000002298	ankrd22	ANKRD22	1.41076	0.0402129	1.71809	0.000971104	1.44199	0.015828	1.18415	0.462842
ENSDARG00000002299	arsh	ARSD	-1.63613	1.95195e-05	-1.01829	0.940833	1.33242	0.0190034	-1.20585	0.157094
ENSDARG00000002300	p2rx2	P2RX2	-12.6655	2.19204e-27	-1.06748	0.754403	10.3734	1.04496e-21	-1.14122	0.528879
ENSDARG00000002304	gins2	GINS2	5.24909	3.18225e-138	1.48889	4.37659e-06	-5.34224	1.01294e-134	-1.51543	1.57772e-06
ENSDARG00000002305	me3	ME1	-1.18938	1.08731e-05	1.08402	0.068447	1.2178	6.33259e-07	-1.05873	0.245484
ENSDARG00000002311	fabp11b	FABP12	-619.509	9.15885e-165	-1.14022	0.151883	558.407	1.27182e-152	1.05584	0.620269
ENSDARG00000002330	lhx8a	LHX6	-3.33326	4.47146e-25	1.49238	0.000119691	3.74071	1.20713e-29	-1.32956	0.0101043
ENSDARG00000002332	frmd6	FRMD1	1.46055	1.03849e-13	-1.2288	0.000243578	-1.53188	2.32542e-16	1.17158	0.00653951
ENSDARG00000002333	fam102bb	FAM102A	-4.96448	1.39864e-76	-1.15238	0.0667887	4.00679	3.70761e-53	-1.07502	0.406361
ENSDARG00000002336	dlc	DLL1	1.50573	4.02073e-13	1.22691	0.00104664	-1.43705	1.82164e-10	-1.17095	0.0177744
ENSDARG00000002339	sgf29	SGF29	1.47854	2.70048e-10	1.20955	0.00794599	-1.50512	9.46898e-11	-1.23131	0.00446766
ENSDARG00000002344	tubb4b	TUBB	1.33495	2.31898e-13	1.09393	0.0436319	-1.48547	1.00702e-23	-1.21727	4.49418e-06
ENSDARG00000002353	tagapa	TAGAP	1.59998	0.017307	1.95799	0.00199939	-1.05162	0.87608	-1.28718	0.387681
ENSDARG00000002355	shpk	AC027796.3	-1.73521	0.00459115	1.3603	0.13593	1.98778	0.000368744	-1.18722	0.478593
ENSDARG00000002362	ubald1a	UBALD1	-1.39035	3.19667e-08	-1.50801	5.34513e-12	1.2212	0.00102868	1.32456	3.9759e-06
ENSDARG00000002365	cers5	CERS5	1.48863	4.46296e-18	-1.12953	0.0220869	-1.54273	2.15234e-20	1.08992	0.129963
ENSDARG00000002369	UBB	UBB	1.70495	2.29353e-47	1.32688	5.33619e-13	-1.74915	2.2638e-51	-1.36128	4.89673e-15
ENSDARG00000002377	mief2	MIEF1	1.98632	1.7963e-28	-1.0802	0.29975	-1.36374	3.31258e-07	1.57334	6.08313e-12
ENSDARG00000002385	atm	ATM	1.73432	5.06322e-19	-1.04562	0.599654	-1.82083	1.57564e-21	-1.00409	0.981151
ENSDARG00000002391	tlcd1	TLCD1	-6.34331	3.92541e-37	1.35991	0.00913167	7.4266	6.48298e-44	-1.16097	0.269704
ENSDARG00000002394	ugt5d1	UGT1A10	-59.5113	6.81778e-33	1.11443	0.611206	50.276	6.49102e-28	-1.29949	0.174074
ENSDARG00000002396	cry-dash	NA	1.58189	1.68557e-12	1.28697	0.000589727	-1.3401	8.01173e-06	-1.09027	0.32794
ENSDARG00000002401	gale	GALE	2.30175	1.8026e-70	1.22753	0.000136377	-2.13614	5.14707e-58	-1.13922	0.0242847
ENSDARG00000002402	ercc3	ERCC3	1.44034	7.7571e-11	1.19416	0.00473283	-1.3146	1.28568e-06	-1.08992	0.22828
ENSDARG00000002403	nusap1	AC087721.2	2.92625	1.46807e-173	1.09223	0.0537787	-3.10791	3.12444e-189	-1.16004	0.000914474
ENSDARG00000002405	si:ch211-225b11.1	NA	1.56741	1.0321e-06	-1.14746	0.165819	1.11179	0.248631	1.99969	3.82423e-14
ENSDARG00000002406	zmynd10	ZMYND10	2.62609	1.73515e-11	1.36509	0.0866844	-2.30659	7.17217e-09	-1.19921	0.403075
ENSDARG00000002411	pde4cb	AC008397.2	2.11529	9.25492e-12	1.10727	0.511331	-1.85634	1.62976e-08	1.02902	0.920828
ENSDARG00000002445	prdm1a	PRDM1	1.46999	1.85465e-16	-1.13983	0.0187551	-1.89676	2.35357e-40	-1.13204	0.026971
ENSDARG00000002463	arhgef37	ARHGEF37	1.82161	5.92152e-15	1.238	0.0192335	-1.66871	3.98936e-11	-1.13412	0.214505
ENSDARG00000002467	rdh14b	RDH14	1.40192	1.98239e-07	1.02249	0.816399	-1.36403	2.83489e-06	1.00516	0.969317
ENSDARG00000002479	ercc6l	ERCC6	3.19682	2.06468e-165	-1.21358	0.000140613	-3.66459	1.23522e-196	1.05866	0.33767
ENSDARG00000002483	wnt7ab	WNT7A	-3.27779	1.45619e-08	-1.03713	0.900523	2.66655	9.60215e-06	-1.18437	0.456097
ENSDARG00000002487	noc3l	NOC3L	3.37564	3.2768e-116	1.28097	5.11253e-05	-2.9159	7.52071e-90	-1.10653	0.153101
ENSDARG00000002494	itgb6	ITGB3	1.05023	0.450479	1.11345	0.15519	1.03033	0.720274	-1.02899	0.768034
ENSDARG00000002506	zgc:92818	C16orf87	1.94477	8.49472e-42	1.18195	0.00252558	-1.72224	4.02896e-28	-1.04671	0.521019
ENSDARG00000002507	itga10	ITGA1	-2.47698	9.8234e-44	-1.20107	0.0053525	1.93558	3.31213e-22	-1.06544	0.399213
ENSDARG00000002509	zgc:153911	CD276	1.92021	0.000368877	-1.06656	0.812065	-1.2026	0.328135	1.70316	0.00860952
ENSDARG00000002510	dmbx1b	DMBX1	-1.22861	0.156401	-2.4181	1.77647e-09	-1.6625	0.0012561	1.18371	0.271971
ENSDARG00000002523	hsdl2	HSDL2	1.4244	6.32258e-20	1.13371	0.00367701	-1.46075	2.23307e-22	-1.16264	0.000560697
ENSDARG00000002533	adora2b	ADORA2A	1.84002	9.23001e-05	1.03616	0.906512	-2.29256	3.4987e-07	-1.29139	0.224386
ENSDARG00000002536	tm9sf4	TM9SF4	1.26616	1.28242e-08	-1.06324	0.217005	-1.32111	3.25445e-11	1.01902	0.763651
ENSDARG00000002538	smu1a	SMU1	1.99489	1.27266e-61	1.15337	0.00255567	-1.95674	1.5577e-57	-1.13132	0.0129679
ENSDARG00000002546	rundc3ab	RUNDC3A	-4.74532	1.59567e-233	1.12063	0.0130807	4.99866	7.62692e-249	-1.0638	0.233852
ENSDARG00000002549	eif3eb	EIF3E	1.77569	4.81942e-25	1.21612	0.00222077	-1.49555	6.22452e-13	-1.02427	0.791901
ENSDARG00000002552	mapkapk2a	MAPKAPK2	2.32287	1.40876e-78	-1.05434	0.345204	-1.9624	1.1142e-50	1.24801	8.97018e-06
ENSDARG00000002564	syngr1a	SYNGR1	-3.58613	1.4333e-97	-1.08558	0.187075	3.31693	1.8699e-83	1.00413	0.976262
ENSDARG00000002571	tmod2	TMOD2	-1.07032	0.371979	1.11738	0.172315	1.18577	0.0203253	-1.00858	0.959687
ENSDARG00000002576	cabp5a	CABP1	-8.4263	7.22474e-17	1.30038	0.173218	10.7847	1.51637e-21	-1.01356	0.988489
ENSDARG00000002582	tbx15	TBX15	-1.53606	8.7926e-15	1.0743	0.258732	1.5625	1.45284e-15	-1.05612	0.438931
ENSDARG00000002587	dpysl3	CRMP1	-3.58392	3.64873e-197	-1.58715	2.08812e-28	2.87987	8.05653e-136	1.27536	2.2319e-08
ENSDARG00000002589	mylpfb	MYL10	-5.76064	0	1.27429	7.26045e-09	6.57876	0	-1.11582	0.0184241
ENSDARG00000002591	ruvbl1	RUVBL1	2.29495	2.98746e-108	-1.05652	0.24624	-2.65141	1.21698e-143	-1.09353	0.0554745
ENSDARG00000002593	slc45a2	SLC45A2	-1.16013	0.0012069	-1.07819	0.148705	1.0907	0.0681665	1.01367	0.854786
ENSDARG00000002600	pcsk1	PCSK1	-17.1523	3.58521e-62	1.21881	0.0553961	24.5737	1.9488e-85	1.17747	0.15971
ENSDARG00000002601	irx7	IRX1	1.78941	1.83693e-15	1.13578	0.167074	-1.80734	2.06892e-15	-1.1472	0.147474
ENSDARG00000002607	unm_sa1614	ASAP1	-7.12221	3.92698e-89	-1.03927	0.706208	6.1088	2.74751e-72	-1.1216	0.210475
ENSDARG00000002609	rnf145a	RNF145	-1.33491	6.15507e-06	-1.63444	4.45597e-15	1.14589	0.0408321	1.40303	9.82653e-08
ENSDARG00000002613	rpa3	RPA3	6.53123	3.41919e-134	1.1092	0.272329	-4.53792	4.39763e-90	1.29755	0.00405156
ENSDARG00000002632	anxa11b	ANXA11	1.31906	3.58416e-08	-1.11952	0.0456898	-1.28849	4.94291e-07	1.14608	0.0192399
ENSDARG00000002634	b4galt1	B4GALT1	-1.14598	0.102867	1.43627	1.03321e-06	2.13731	8.83632e-24	1.2986	0.00131316
ENSDARG00000002635	zgc:85722	FAM184A	-22.716	4.33163e-247	1.07626	0.288703	21.744	1.50193e-233	-1.12385	0.0853327
ENSDARG00000002642	sh3gl1b	SH3GL1	1.22177	4.3232e-05	-1.04504	0.481022	-1.38059	9.4048e-11	-1.0813	0.20205
ENSDARG00000002644	rgs5a	RGS5	-4.20198	1.50879e-77	-1.77054	1.65301e-17	3.35568	5.79766e-53	1.41405	3.80739e-07
ENSDARG00000002656	stxbp5a	STXBP5	-9.8951	2.08397e-165	-1.48261	2.6836e-10	8.92731	2.42439e-145	1.33787	4.69854e-06
ENSDARG00000002659	mapre1b	MAPRE1	1.54172	3.69563e-33	-1.22324	1.33739e-07	-1.48162	2.06008e-27	1.27287	3.15786e-10
ENSDARG00000002663	optn	OPTN	1.36212	5.76403e-09	1.31597	9.92572e-07	1.00848	0.911745	1.04385	0.555713
ENSDARG00000002666	kcnj1b	KCNJ1	1.0778	0.573489	1.08048	0.623559	-1.20298	0.138033	-1.20604	0.187887
ENSDARG00000002670	ATG14	ATG14	1.23347	5.59862e-05	-1.25048	7.78817e-05	-1.41124	1.09686e-10	1.09296	0.161278
ENSDARG00000002682	tbcela	AP000646.1	-1.78077	3.66715e-17	-1.43147	6.25802e-08	1.75285	1.02013e-15	1.40906	3.02589e-07
ENSDARG00000002690	rabif	RABIF	1.72864	2.08361e-16	-1.06365	0.47053	-1.59235	4.65252e-12	1.15468	0.0781195
ENSDARG00000002696	gnb3b	GNB3	-570.252	0	1.30036	9.09352e-12	635.417	0	-1.1646	0.000195714
ENSDARG00000002701	rasl12	RASL12	-4.01956	9.03182e-11	-1.30659	0.176332	3.59631	5.64871e-09	1.1699	0.467485
ENSDARG00000002707	her11	HELT	21.7024	2.60759e-53	1.20569	0.816293	-17.7112	1.0071e-44	1.01413	1
ENSDARG00000002710	ncl	NCL	2.85715	3.50857e-156	-1.03387	0.497042	-3.37143	2.00981e-205	-1.14135	0.00288054
ENSDARG00000002720	utp15	UTP15	3.16569	1.67801e-133	1.06953	0.2995	-3.36638	1.3388e-142	-1.13736	0.0360439
ENSDARG00000002731	sdc2	SDC2	-1.41412	9.6168e-16	-1.49529	1.24721e-20	1.1628	0.000728475	1.22955	4.5479e-06
ENSDARG00000002732	spon2b	SPON2	-11.9144	2.48605e-184	-1.12315	0.105418	9.66701	8.80598e-147	-1.0971	0.224832
ENSDARG00000002745	tdh	TDH	-1.01143	0.766538	1.79712	9.51251e-61	1.45262	3.08576e-26	-1.2513	2.91469e-09
ENSDARG00000002748	sema6d	SEMA6C	-2.14763	3.72521e-30	1.14769	0.0638807	1.79418	1.07706e-17	-1.37377	5.90001e-06
ENSDARG00000002750	phf20a	PHF20	-1.59744	8.3357e-15	-1.10329	0.137204	1.61409	4.75185e-15	1.1148	0.114249
ENSDARG00000002754	pdcd2l	AC092073.1	3.15116	5.27464e-49	1.22036	0.0435389	-2.53674	3.68004e-33	1.01785	0.913353
ENSDARG00000002758	dedd1	DEDD	-1.8214	6.06517e-44	1.29738	4.41223e-10	2.58528	2.95929e-111	1.09406	0.0610631
ENSDARG00000002760	gdf5	GDF5	-1281.11	6.11439e-86	-1.16783	0.248022	797.01	3.36674e-63	-1.2324	0.103156
ENSDARG00000002764	miox	MIOX	-2.28088	2.17814e-32	1.50691	2.227e-10	2.66277	3.0565e-45	-1.29075	0.000208372
ENSDARG00000002768	pvalb2	OCM	-14.421	0	1.21374	3.10534e-05	16.1601	0	-1.08311	0.134886
ENSDARG00000002771	si:ch211-48m9.1	AC006030.1	-17.6118	1.67658e-94	-1.097	0.366662	16.1205	5.8439e-85	1.00506	0.994737
ENSDARG00000002779	pdx1	PDX1	1.04666	0.758638	1.08124	0.726805	-1.60695	0.000631639	-1.66034	0.00057761
ENSDARG00000002787	tle3a	TLE1	1.39042	5.84439e-18	-1.16767	0.000258303	-1.8958	3.50836e-61	-1.16769	0.000290207
ENSDARG00000002790	ap2m1a	AP2M1	1.18731	1.0043e-05	1.1752	0.000103118	-1.13735	0.00100213	-1.12575	0.00750818
ENSDARG00000002791	atp1a1a.1	ATP12A	1.04921	0.251197	1.06555	0.178178	1.02961	0.49036	1.01382	0.829529
ENSDARG00000002792	arcn1a	ARCN1	1.2702	7.89556e-09	-1.14856	0.00227246	-1.30552	1.71472e-10	1.11748	0.0207556
ENSDARG00000002795	meis3	MEIS1	1.98426	8.22451e-52	-1.02991	0.641051	-2.42333	6.33894e-82	-1.18582	0.00129133
ENSDARG00000002798	cog8	AC026464.3	1.0406	0.68137	1.05722	0.620485	-1.20348	0.0328194	-1.22273	0.0398586
ENSDARG00000002816	rasgrf2b	RASGRF1	-10.4949	1.6756e-11	1.64896	0.024119	17.0724	4.41213e-18	-1.00732	1
ENSDARG00000002826	cep57l1	CEP57	3.00175	1.55722e-81	1.60587	1.33739e-11	-2.59497	8.43931e-61	-1.38831	7.12275e-06
ENSDARG00000002830	trmt2a	TRMT2A	2.45092	1.22826e-61	1.13486	0.07237	-2.64321	1.47332e-68	-1.22394	0.00315779
ENSDARG00000002831	col4a4	COL13A1	1.81517	6.84724e-12	-2.31898	6.11808e-19	-2.5572	6.39386e-24	1.64601	5.86916e-08
ENSDARG00000002840	si:dkey-28b4.8	ATP2A1	-4.40089	1.22079e-261	-1.34643	3.78012e-14	4.05124	5.44793e-228	1.23949	9.73247e-08
ENSDARG00000002847	fndc1	FNDC1	-3.33155	2.27588e-17	-1.2319	0.130173	2.70462	2.02402e-11	1.00032	1
ENSDARG00000002872	zgc:113210	NA	1.20485	0.00256749	-1.07759	0.308925	-1.22469	0.00125163	1.06013	0.470875
ENSDARG00000002877	reps1	REPS1	1.47875	2.34735e-18	-1.26126	2.59323e-06	-1.71462	6.94656e-32	1.08775	0.128506
ENSDARG00000002880	vps50	VPS50	-1.72029	2.92687e-12	-1.31836	0.000461927	1.49807	4.69693e-07	1.14809	0.116341
ENSDARG00000002894	aven	AVEN	1.82615	4.13584e-29	-1.10402	0.132638	-1.85866	1.10395e-29	1.08469	0.253941
ENSDARG00000002897	si:ch211-160o17.2	INPP1	-1.64318	2.46052e-14	-1.28684	0.000170013	1.37679	2.00892e-06	1.07824	0.336329
ENSDARG00000002909	tjp3	TJP1	1.75792	1.7638e-38	-1.05262	0.37273	-2.2435	2.42832e-73	-1.21244	0.000116895
ENSDARG00000002912	adipor1a	ADIPOR1	-1.57269	4.09083e-25	-1.0383	0.467249	1.60951	4.53263e-27	1.06261	0.248808
ENSDARG00000002916	sec31b	SEC31A	1.12861	0.10976	-1.23718	0.00728266	-1.11263	0.167244	1.25495	0.00503433
ENSDARG00000002917	gls2b	GLS	-1.68926	0.00596721	1.48378	0.0451874	1.88859	0.000649991	-1.32696	0.183713
ENSDARG00000002933	gbx2	GBX1	-1.2452	0.000449548	-1.07302	0.348811	1.09678	0.154341	-1.05806	0.493393
ENSDARG00000002937	meis1a	MEIS1	1.62473	1.65918e-34	1.01766	0.757301	-1.91225	4.70658e-58	-1.19776	5.93127e-05
ENSDARG00000002945	bgnb	ASPN	-7.76677	2.16749e-86	-1.09365	0.337782	7.39209	1.76587e-79	1.04119	0.706347
ENSDARG00000002947	abcd3b	ABCD3	1.30342	0.000392602	1.0056	0.961684	-1.24744	0.00373705	1.03905	0.737055
ENSDARG00000002949	ppp6c	PPP4C	1.5803	6.51563e-32	1.07702	0.0999623	-1.38807	5.31031e-17	1.05706	0.268382
ENSDARG00000002952	smo	SMO	2.40151	9.09195e-96	-1.28699	4.06462e-08	-2.38086	3.8594e-92	1.29815	1.77813e-08
ENSDARG00000002956	si:dkey-32n7.4	ITGAD	-1.55263	0.00179518	1.15726	0.315434	2.00624	2.79037e-07	1.11676	0.495793
ENSDARG00000002967	pdap1b	PDAP1	1.08301	0.124791	1.00027	1	-1.04516	0.411741	1.03594	0.616704
ENSDARG00000002968	a1cf	A1CF	-1.10474	0.153505	-1.40019	2.46137e-06	-1.17044	0.0293663	1.08287	0.339955
ENSDARG00000002970	ss18	SS18	1.29633	4.36507e-11	-1.00782	0.895999	-1.57906	1.29464e-30	-1.20864	1.16417e-05
ENSDARG00000002971	phc1	PHC1	1.75788	4.21019e-25	-1.27558	8.43866e-05	-2.31969	2.50875e-51	-1.03452	0.670135
ENSDARG00000002988	tnnt2d	TNNT1	-3.72444	2.15705e-199	1.31777	6.38074e-11	4.4051	1.51392e-253	-1.11413	0.0226583
ENSDARG00000002991	cep135	CCDC170	2.54805	1.17479e-43	1.06865	0.464772	-2.35515	2.48572e-36	1.01238	0.934996
ENSDARG00000002994	itpkca	ITPKA	-1.13611	0.0133453	-1.58375	1.86194e-19	-1.02168	0.71824	1.36444	1.7184e-09
ENSDARG00000003008	prkcea	PRKCE	-1.83867	1.42182e-35	-1.16616	0.00242978	1.6794	2.93379e-25	1.06515	0.277457
ENSDARG00000003017	ube2al	UBE2A	1.30971	7.7693e-08	-1.0076	0.925666	-1.06732	0.211941	1.23643	0.000105946
ENSDARG00000003020	lrrc4.2	LRRC4	-8.45787	1.72159e-99	-1.0547	0.607691	5.89152	8.51715e-62	-1.36078	0.00011741
ENSDARG00000003021	hdac8	AL133500.1	1.77378	4.56794e-21	1.07747	0.325743	-1.635	1.32003e-15	1.00686	0.960969
ENSDARG00000003022	limk1b	LIMK1	1.78081	2.90618e-16	1.04409	0.653093	-1.62013	1.74793e-11	1.05273	0.640273
ENSDARG00000003027	scnm1	SCNM1	1.35555	0.00161457	-1.04371	0.758267	-1.54584	1.05868e-05	-1.09265	0.513697
ENSDARG00000003032	eif4a1b	EIF4A1	-1.24493	6.51412e-09	-1.30823	5.16471e-12	1.1672	4.78442e-05	1.22656	4.05361e-07
ENSDARG00000003035	hspa9	HSPA9	1.45217	2.20546e-26	-1.07049	0.0925072	-1.42263	1.45292e-23	1.09271	0.0322447
ENSDARG00000003041	CABZ01111496.1	PELI1	-1.14345	0.374231	1.29982	0.10407	1.50422	0.00653252	1.01216	0.991326
ENSDARG00000003046	sorbs2a	SH3D19	-3.72632	1.56549e-71	1.06651	0.390689	3.48075	2.41116e-61	-1.14166	0.0597402
ENSDARG00000003058	fgfr1op	CEP43	1.63846	2.46834e-18	1.1698	0.0150299	-1.40846	1.89289e-09	-1.0056	0.975426
ENSDARG00000003061	cd276	CD276	1.87932	4.26256e-39	1.01153	0.886576	-2.30315	8.15847e-65	-1.23967	9.62296e-05
ENSDARG00000003068	gorasp1a	GORASP1	1.30131	0.00165572	-2.05879	1.38452e-17	-1.23801	0.0119774	2.16406	1.04645e-19
ENSDARG00000003069	btbd7	BTBD7	-1.2109	0.113574	1.14464	0.300246	1.4348	0.00242242	1.03523	0.866655
ENSDARG00000003077	gpx9	GPX1	-6.04552	1.77555e-45	1.56258	2.16351e-06	10.8346	1.08372e-85	1.14739	0.235231
ENSDARG00000003081	mybphb	MYBPH	-2.40439	4.45772e-98	1.06423	0.200391	1.88526	1.75726e-52	-1.35728	2.46072e-12
ENSDARG00000003084	spire2	CEP76	-4.76342	1.09109e-21	-1.4541	0.0121102	3.41071	7.38353e-13	1.04164	0.846768
ENSDARG00000003085	stambpl1	STAMBP	-1.41968	1.07448e-05	-1.18037	0.0444294	1.49265	6.74548e-07	1.24109	0.00930356
ENSDARG00000003087	ubxn6	UBXN6	-1.31159	5.75322e-05	-1.15708	0.0466719	1.2125	0.00555861	1.06967	0.436918
ENSDARG00000003091	oclnb	OCLN	1.47828	1.452e-16	-1.0696	0.249725	-1.50539	2.33479e-17	1.05034	0.439835
ENSDARG00000003098	kdm5bb	KDM5A	-1.19242	1.96059e-06	-1.1291	0.00251427	1.03848	0.325387	-1.01694	0.760566
ENSDARG00000003109	rcan1a	RCAN1	1.24414	3.59753e-08	1.09642	0.0366989	-1.00427	0.921523	1.1299	0.00653951
ENSDARG00000003113	ada	ADA	-19.3231	3.26858e-246	-1.09474	0.178163	20.9825	2.20451e-259	1.18914	0.00750412
ENSDARG00000003127	zgc:123105	KIAA1191	1.5037	7.19184e-24	1	1	-1.39757	2.38143e-16	1.07593	0.147816
ENSDARG00000003132	apip	APIP	4.09979	8.50104e-121	1.725	3.22463e-16	-2.68429	1.30901e-61	-1.12945	0.135909
ENSDARG00000003142	dachc	DACH1	-2.62865	2.3441e-46	-1.11488	0.137653	1.99136	5.79629e-23	-1.18398	0.0167571
ENSDARG00000003144	pxmp2	PXMP2	1.36672	0.00502639	1.68493	1.56733e-06	1.39796	0.00138537	1.13399	0.376383
ENSDARG00000003146	si:dkey-27m7.4	NEFH	-102.863	2.43009e-50	-1.03368	0.854366	106.783	2.25116e-51	1.08955	0.64424
ENSDARG00000003151	skp1	SKP1	1.45421	1.27797e-22	1.23047	3.52973e-07	-1.37065	2.09799e-16	-1.15976	0.000566635
ENSDARG00000003153	nudt21	NUDT21	2.07686	1.08675e-85	1.0431	0.376974	-1.98949	7.69324e-75	1.00078	1
ENSDARG00000003157	nfkbil1	NFKBIL1	1.35478	0.000326921	-1.29036	0.00585589	-1.44612	1.66717e-05	1.20885	0.0551444
ENSDARG00000003165	nr2f6b	NR2F1	4.46427	1.59713e-209	1.06857	0.276192	-3.82717	3.66171e-169	1.0916	0.167909
ENSDARG00000003167	mlst8	MLST8	1.35815	3.21519e-10	-1.15017	0.0107529	-1.41554	2.46837e-12	1.10354	0.092732
ENSDARG00000003169	magi1b	MAGI1	-1.94933	4.52204e-55	-1.2605	1.82076e-07	1.41118	2.46588e-15	-1.09587	0.0654405
ENSDARG00000003175	stx5al	STX5	1.81151	3.17462e-32	-1.08313	0.188729	-1.57561	3.02223e-19	1.24529	0.000109114
ENSDARG00000003181	sult1st4	AC108941.2	-2.12741	1.16085e-16	-1.14605	0.181802	1.62453	3.737e-07	-1.14261	0.196527
ENSDARG00000003189	psmd1	PSMD1	1.62388	2.81509e-34	-1.0654	0.177033	-1.80565	1.23848e-49	-1.04368	0.420496
ENSDARG00000003193	rassf7b	RASSF7	1.33352	4.95405e-05	1.18638	0.0361546	-1.2527	0.00175062	-1.11449	0.231343
ENSDARG00000003197	wdr21	DCAF4	-3.04045	1.93229e-17	-1.01358	0.936965	2.59865	2.60277e-12	-1.15413	0.302596
ENSDARG00000003200	foxm1	FOXM1	2.80908	1.86888e-106	-1.0723	0.285742	-3.0698	8.52608e-119	-1.01915	0.828736
ENSDARG00000003203	rhcga	RHCG	-21.7705	4.39015e-105	12.0996	0	230.025	0	-1.14343	0.125904
ENSDARG00000003205	ngly1	NGLY1	1.43702	1.41228e-13	1.22408	0.000193569	-1.27642	7.74929e-07	-1.08728	0.179549
ENSDARG00000003206	chchd6a	CHCHD3	-1.68534	1.00218e-15	1.20809	0.00598553	1.63204	2.20352e-13	-1.24753	0.00127053
ENSDARG00000003207	mterf3	MTERF3	1.31118	0.000475033	1.1803	0.0724552	-1.37957	5.26797e-05	-1.24189	0.0175631
ENSDARG00000003208	pomk	POMK	-1.05861	0.489336	-1.22941	0.0224252	-1.06962	0.459341	1.08575	0.434482
ENSDARG00000003210	ano2a	ANO1	-49.8808	7.35226e-126	-1.02335	0.838423	45.1841	3.29591e-113	-1.07593	0.508517
ENSDARG00000003213	naa15a	NAA15	1.7645	2.64954e-56	-1.14173	0.000997742	-2.08502	1.18839e-90	-1.03497	0.48973
ENSDARG00000003216	anxa2a	ANXA1	1.8023	3.28184e-48	1.87398	2.62489e-52	-1.10972	0.0105632	-1.15386	0.00198944
ENSDARG00000003217	urb2	URB2	3.12725	3.36941e-101	1.21473	0.00255271	-2.64123	2.34357e-73	-1.02596	0.77259
ENSDARG00000003219	bin2a	BIN2	-1.24007	0.000472458	1.10136	0.171711	1.1432	0.0334633	-1.19469	0.00967113
ENSDARG00000003235	nup88	NUP88	1.63284	1.194e-23	1.1517	0.0123628	-1.67021	3.23609e-25	-1.17807	0.00420244
ENSDARG00000003244	gbp3	GBP1	2.10022	5.80061e-34	1.22714	0.00412505	-1.77068	6.81418e-21	-1.03461	0.732957
ENSDARG00000003250	pik3cd	PIK3CA	-3.33783	2.28121e-20	-1.18236	0.16658	3.14589	1.41567e-17	1.11468	0.419064
ENSDARG00000003251	zbtb22b	ZBTB22	-1.87238	3.6873e-09	1.09329	0.460781	2.19934	1.1311e-13	1.07448	0.594086
ENSDARG00000003257	zgc:101559	RAB33A	-1.142	0.0953992	-1.52139	1.46879e-07	-1.04511	0.624008	1.27472	0.00337716
ENSDARG00000003259	loxa	LOX	-40.1966	6.69466e-59	-1.05963	0.743853	34.1242	4.48988e-51	-1.10705	0.547374
ENSDARG00000003269	clcn3	CLCN3	-1.26374	4.85336e-08	-1.46314	5.38674e-19	1.14824	0.00160166	1.32941	4.99027e-11
ENSDARG00000003270	dhps	AC010422.8	1.92486	8.87548e-25	1.07587	0.38509	-1.99301	2.61873e-26	-1.11398	0.20721
ENSDARG00000003281	pik3ip1	PIK3IP1	1.17904	0.00094544	1.11364	0.054278	-1.12269	0.0225368	-1.06041	0.354264
ENSDARG00000003287	wdr12	WDR12	3.49568	9.38944e-150	1.23224	0.000319458	-3.1714	1.74749e-125	-1.11795	0.0845951
ENSDARG00000003290	dab1b	DAB1	-8.14551	7.8895e-39	-1.72792	1.82867e-05	4.39654	3.10916e-16	-1.07144	0.664156
ENSDARG00000003293	sox9a	SOX10	-3.1325	7.56645e-94	-1.19283	0.00276708	1.95691	2.83918e-31	-1.34195	1.46648e-07
ENSDARG00000003307	stx16	STX16	1.00535	0.938845	-1.28066	4.14084e-06	1.01538	0.770783	1.30732	6.43001e-07
ENSDARG00000003308	emc2	EMC2	1.0713	0.0949918	-1.02799	0.599009	-1.41469	1.2951e-17	-1.28458	5.0758e-09
ENSDARG00000003311	pank2	PANK1	-1.91804	8.84084e-40	-1.13954	0.00994902	2.00558	1.3366e-44	1.19157	0.000538783
ENSDARG00000003313	eps8l1b	EPS8	1.40206	0.000225549	1.33036	0.00516859	-1.2428	0.0206136	-1.17927	0.146614
ENSDARG00000003320	fam91a1	FAM91A1	-1.30739	1.03901e-08	-1.03251	0.58602	1.31472	7.28725e-09	1.0383	0.544519
ENSDARG00000003326	cacng5a	CACNG5	-25.496	5.78777e-46	-1.51019	0.00162719	17.9311	5.48205e-31	1.06644	0.694342
ENSDARG00000003328	slf2	FAM178B	1.11692	0.100114	1.11713	0.151768	-1.22571	0.00228478	-1.22595	0.00544937
ENSDARG00000003373	commd2	COMMD2	2.04643	4.69155e-39	1.31575	1.00259e-05	-1.89308	4.44691e-31	-1.21717	0.00256942
ENSDARG00000003375	gng12a	GNG12	1.31649	3.9929e-06	-1.42029	6.94235e-09	-1.14766	0.0236971	1.62924	4.35452e-16
ENSDARG00000003381	si:ch211-266g18.6	SYTL1	-3.57612	4.09961e-41	1.11176	0.26915	3.7112	1.49842e-42	-1.07116	0.531581
ENSDARG00000003382	cwc25	CWC25	1.29738	1.94246e-07	-1.05919	0.35672	-1.54776	5.9467e-18	-1.12633	0.043618
ENSDARG00000003383	asb8	ASB8	-2.54239	1.28437e-55	-1.06995	0.300498	2.8272	1.453e-68	1.18985	0.00474393
ENSDARG00000003395	col4a3	COL23A1	1.21486	0.0370023	-1.65649	2.8514e-07	-1.80008	5.29667e-10	1.11792	0.339231
ENSDARG00000003398	rbpja	RBPJ	1.92359	3.25415e-38	-1.13674	0.0264386	-1.57249	5.73561e-19	1.39054	1.44083e-09
ENSDARG00000003399	fgf8a	FGF17	3.14298	3.9793e-67	-1.13011	0.175328	-3.30327	9.13333e-69	1.07522	0.484038
ENSDARG00000003403	tenm1	TENM1	-8.90438	2.90694e-247	1.02729	0.683703	8.15369	1.56592e-220	-1.12176	0.0455075
ENSDARG00000003411	foxa2	FOXA1	1.37002	9.90905e-09	1.17447	0.0129182	-1.39671	2.12913e-09	-1.19737	0.00536483
ENSDARG00000003414	capslb	CAPS	1.58472	0.00283606	-1.08723	0.70464	-1.63463	0.00211132	1.05393	0.825919
ENSDARG00000003420	chrna5	CHRNA5	-1.42321	9.19821e-06	1.32045	0.000908111	1.42237	1.34233e-05	-1.32121	0.00114329
ENSDARG00000003421	igf2bp2a	IGF2BP1	-3.961	1.10133e-43	-1.15987	0.088748	4.03399	1.4222e-43	1.18147	0.0600439
ENSDARG00000003429	hnrnpdl	HNRNPD	1.05853	0.120416	1.12762	0.00211304	-1.03156	0.406068	-1.0989	0.0238107
ENSDARG00000003444	dhrs7	DHRS7	1.22532	0.00278944	1.20887	0.0104395	1.01213	0.898282	1.0259	0.816709
ENSDARG00000003446	ippk	IPPK	1.21724	0.00520002	1.09248	0.279904	-1.03717	0.616071	1.07427	0.452925
ENSDARG00000003449	pde10a	PDE10A	-5.14213	1.57199e-24	-1.13266	0.433426	4.2166	1.6399e-17	-1.07601	0.661773
ENSDARG00000003462	fech	FECH	14.8998	1.68167e-69	1.95563	0.00185893	-6.74748	2.94599e-43	1.12877	0.733235
ENSDARG00000003469	neurod4	NEUROD1	-1.55652	1.4214e-28	1.0344	0.49616	1.31721	1.09585e-11	-1.22232	2.27535e-06
ENSDARG00000003475	sult1st5	SULT1A1	-4.05288	3.23658e-10	1.89993	0.000195742	6.99533	1.35472e-20	-1.09966	0.72564
ENSDARG00000003486	ppp1caa	PPP1CA	1.48927	3.01431e-27	-1.27554	3.81478e-10	-1.74733	3.80839e-51	1.08716	0.0582017
ENSDARG00000003487	nup93	NUP93	1.97709	2.01405e-51	1.04259	0.469626	-1.98014	3.26609e-51	-1.0442	0.485119
ENSDARG00000003495	madd	MADD	-3.31003	4.3615e-175	-1.162	0.000481932	2.76145	8.10821e-123	-1.03154	0.569646
ENSDARG00000003512	anks1b	ANKS1A	-5.48706	2.13802e-258	-1.07722	0.146674	4.47584	3.45938e-192	-1.13801	0.00930738
ENSDARG00000003517	impa1	IMPA1	1.05476	0.354674	1.12762	0.0552007	-1.02452	0.686492	-1.09529	0.18272
ENSDARG00000003519	aprt	APRT	2.54517	1.08728e-71	-1.29596	1.37654e-05	-2.38245	2.60133e-60	1.38446	3.3528e-08
ENSDARG00000003520	tbc1d14	TBC1D12	-1.72116	1.25606e-11	-1.04914	0.62648	1.94923	7.06792e-17	1.1882	0.0471828
ENSDARG00000003526	psma5	PSMA5	3.15459	9.90567e-163	1.22227	1.17297e-05	-2.66664	9.22543e-120	-1.03322	0.589266
ENSDARG00000003527	mak16	MAK16	3.59979	3.56209e-186	1.0119	0.862895	-3.2388	6.69941e-155	1.09837	0.0980018
ENSDARG00000003531	tcea1	TCEA1	1.43195	4.72976e-22	1.0557	0.227758	-1.53832	1.81605e-30	-1.13412	0.00322283
ENSDARG00000003533	col8a1b	COL10A1	-87.4989	3.42671e-66	-1.63084	4.51747e-05	62.7646	8.59825e-49	1.1823	0.21675
ENSDARG00000003544	adarb1b	ADARB1	-1.56959	0.000893167	1.34789	0.0268039	1.85566	3.69782e-06	-1.14	0.429198
ENSDARG00000003564	dohh	DOHH	3.60261	1.08741e-161	1.4111	3.32915e-10	-2.92928	4.35742e-114	-1.14738	0.0262936
ENSDARG00000003570	hsp90b1	HSP90AA1	-2.48386	1.03791e-141	-1.11092	0.00690846	1.90168	1.90763e-71	-1.17572	2.62921e-05
ENSDARG00000003573	dctn5	DCTN5	-1.04692	0.449056	1.0301	0.708396	-1.00611	0.937294	-1.08502	0.267139
ENSDARG00000003576	klhl32	KLHL32	-3.42552	4.28708e-61	1.08557	0.265696	3.35935	3.01331e-57	-1.10686	0.179332
ENSDARG00000003584	pla2g7	PAFAH2	-1.10594	0.127527	1.11004	0.143993	1.40904	7.5556e-08	1.14778	0.0601511
ENSDARG00000003592	surf1	SURF1	2.0072	1.28785e-33	1.42003	6.74792e-08	-1.64787	4.93546e-18	-1.16583	0.0345609
ENSDARG00000003599	rpl3	RPL3	2.40374	1.92493e-70	1.26132	8.73418e-06	-2.17538	5.84931e-56	-1.14149	0.0206524
ENSDARG00000003607	nr2f6a	NR2F1	1.98765	1.84506e-60	-1.40252	8.53554e-14	-2.30779	1.8398e-85	1.20795	6.41216e-05
ENSDARG00000003615	slc26a3.2	SLC26A3	-8.94984	3.19481e-09	1.54203	0.0352364	16.4225	6.87527e-18	1.19755	0.518086
ENSDARG00000003616	arih1	ARIH1	-1.08566	0.103388	-1.13111	0.0206631	-1.00544	0.914006	1.03622	0.582085
ENSDARG00000003631	clockb	CLOCK	-2.84296	1.63933e-49	1.24179	0.00241811	2.89714	2.15153e-50	-1.21853	0.00750605
ENSDARG00000003632	zgc:172270	CAV2	-11.9797	4.26715e-26	1.28626	0.128971	20.0161	1.40168e-40	1.3019	0.152105
ENSDARG00000003635	mogat3b	DGAT2	1.64566	3.68355e-15	1.11942	0.142177	-1.51647	9.90571e-11	-1.03155	0.759592
ENSDARG00000003641	tfg	TFG	1.1558	0.00171939	-1.12829	0.0190635	-1.62751	3.70685e-26	-1.24803	8.53876e-06
ENSDARG00000003642	zfyve19	ZFYVE19	1.14497	0.0173008	1.28766	3.26512e-05	-1.11114	0.0680807	-1.24962	0.000361798
ENSDARG00000003655	tmem59l	TMEM59	-6.88303	0	-1.20487	6.42191e-06	6.4308	0	1.12573	0.00730813
ENSDARG00000003675	cryl1	CRYL1	1.97465	2.21895e-24	-1.12885	0.134412	-1.90325	1.59123e-21	1.17118	0.0554691
ENSDARG00000003680	runx1t1	CBFA2T2	-5.14817	1.8877e-293	-1.40645	3.43831e-16	4.16529	7.03413e-217	1.13795	0.00451793
ENSDARG00000003681	eif5	EIF5	1.87387	6.17994e-65	1.09422	0.0314677	-1.84137	3.59906e-61	-1.07524	0.109089
ENSDARG00000003684	obsl1a	OBSCN	2.77405	4.6826e-92	1.339	2.20493e-07	-2.12849	1.60935e-51	-1.02741	0.736806
ENSDARG00000003693	hars	HARS1	2.06999	9.77457e-78	1.21369	4.5807e-06	-1.79618	6.07076e-51	-1.05316	0.312009
ENSDARG00000003695	vdac3	VDAC3	1.18694	2.45737e-06	1.02225	0.640522	-1.20165	4.52823e-07	-1.03492	0.484872
ENSDARG00000003697	slc5a8l	SLC5A12	2.53067	1.34869e-13	1.6223	0.000386125	-1.38827	0.0066066	1.12362	0.575903
ENSDARG00000003699	atp7a	ATP7A	1.07261	0.308583	-1.40965	2.07298e-07	-1.0034	0.972407	1.50689	5.37669e-10
ENSDARG00000003701	cldng	CLDN17	31.4581	1.85522e-38	2.33257	0.00700757	-6.40286	4.68301e-17	2.10728	0.0981639
ENSDARG00000003705	prnprs3	ANXA11	-3.04244	2.84048e-167	-1.17981	3.90757e-05	2.67864	8.03772e-128	1.03874	0.448818
ENSDARG00000003706	ryr2b	RYR2	1.67502	1.55978e-06	1.08102	0.589021	-1.53729	9.42169e-05	1.00788	0.966059
ENSDARG00000003732	mitfa	MITF	3.49751	8.71967e-69	1.23351	0.0272179	-3.48805	1.44595e-65	-1.23026	0.0335914
ENSDARG00000003749	polb	POLB	1.92117	1.01335e-54	-1.01788	0.763461	-1.67646	1.57059e-34	1.16646	0.00148366
ENSDARG00000003750	pfas	PFAS	4.77536	0	-1.19064	0.000122887	-4.41242	7.00217e-296	1.28857	1.72065e-08
ENSDARG00000003751	lats1	LATS1	-1.264	0.000118751	-1.52556	3.34718e-13	1.36973	2.92268e-07	1.65319	4.74557e-18
ENSDARG00000003754	tspan2a	TSPAN2	-1.67343	1.43997e-15	-1.74427	1.11367e-18	1.59383	9.24615e-13	1.66133	1.28951e-15
ENSDARG00000003757	cnpy1	AC073896.1	2.99499	1.30781e-64	1.10499	0.221799	-2.25516	1.18687e-36	1.20186	0.0216298
ENSDARG00000003769	tada2b	TADA2B	1.28565	0.00791529	-1.53858	1.17625e-05	-1.23877	0.0286815	1.59681	1.86679e-06
ENSDARG00000003776	pip4k2aa	PIP4K2A	-1.67889	3.26023e-18	-1.352	8.60065e-07	1.43262	2.84472e-09	1.1537	0.0329065
ENSDARG00000003779	ctnnd2b	CTNND2	1.02977	0.483788	-1.21022	4.28325e-06	-1.19814	6.50631e-06	1.04015	0.445408
ENSDARG00000003789	dennd5b	DENND5A	-1.28011	1.88961e-09	-1.18224	9.82176e-05	1.22449	1.16091e-06	1.13087	0.00660374
ENSDARG00000003795	idh2	IDH1	1.00324	0.947242	1.19431	0.000181227	1.13241	0.00545299	-1.05126	0.390075
ENSDARG00000003797	asb2a.1	ASB2	-2.73682	7.37485e-52	1.14397	0.0414783	2.79633	1.3745e-52	-1.11957	0.104282
ENSDARG00000003803	LHX3	LHX3	-8.23578	4.72807e-47	1.18659	0.157589	8.70848	1.86036e-48	-1.12143	0.395893
ENSDARG00000003808	aqp3a	AQP3	-2.37039	2.21808e-111	-1.25304	4.25721e-09	2.4551	1.2895e-119	1.29782	1.45966e-11
ENSDARG00000003811	plxnb2a	PLXNB1	1.067	0.146221	-1.12054	0.01937	-1.14321	0.00278287	1.04585	0.432462
ENSDARG00000003818	prkag1	PRKAG1	1.42383	1.98121e-11	-1.34706	4.47387e-08	-1.25214	2.42924e-05	1.53178	3.03183e-15
ENSDARG00000003820	nr1d2a	NR1D1	-12.9768	2.40149e-245	1.64727	1.30592e-20	26.1969	0	1.22573	0.000642171
ENSDARG00000003822	ankrd16	ANKRD16	1.44289	2.74533e-06	1.54931	3.24923e-07	-1.17779	0.0377822	-1.2647	0.0123556
ENSDARG00000003827	snapc1b	SNAPC1	2.31895	9.32496e-40	1.33737	0.000202536	-2.41823	5.65623e-41	-1.39468	1.68429e-05
ENSDARG00000003829	galnt2	GALNT2	-1.26445	3.14906e-08	-1.39959	6.80934e-15	1.01242	0.778643	1.12064	0.0157941
ENSDARG00000003835	stom	STOM	1.38739	2.95212e-08	-1.67346	2.15261e-17	-1.44776	4.32897e-10	1.60368	1.61273e-14
ENSDARG00000003841	usb1	USB1	1.35792	0.0009595	-1.18054	0.134156	-1.47304	3.97515e-05	1.08825	0.516428
ENSDARG00000003845	chm	CHM	-1.23441	1.51606e-05	1.09393	0.105693	1.18815	0.000502522	-1.13651	0.020674
ENSDARG00000003846	mrpl21	MRPL21	2.10289	2.74133e-39	1.39649	1.34524e-07	-1.80187	4.46219e-25	-1.1966	0.00935971
ENSDARG00000003854	acsl1b	ACSL1	3.98491	1.30709e-219	-1.43564	1.70487e-14	-4.11156	1.06116e-224	1.39141	2.9914e-12
ENSDARG00000003860	cbx3a	CBX3	3.1959	5.25603e-173	-1.17404	0.000399122	-3.15883	2.95803e-168	1.18781	0.000189591
ENSDARG00000003865	pard6b	PARD6A	-2.20132	8.82324e-08	1.09243	0.605384	2.22579	1.2278e-07	-1.08018	0.685754
ENSDARG00000003866	tm9sf2	TM9SF2	1.125	0.00273677	-1.12852	0.00450416	-1.09478	0.0230012	1.15967	0.000576888
ENSDARG00000003867	cdk20	CDK20	-3.33697	9.42814e-15	1.07786	0.659182	3.57429	4.53426e-16	-1.00588	0.994134
ENSDARG00000003869	decr1	DECR1	1.61642	9.29043e-27	1.04686	0.431491	-1.67446	1.66465e-29	-1.08446	0.160466
ENSDARG00000003872	ccdc102a	CCDC102A	-1.52366	4.47903e-19	-1.18129	0.000776538	1.27392	7.8579e-07	-1.01248	0.868625
ENSDARG00000003877	pbrm1	PBRM1	-5.27586	1.21824e-181	-1.0004	1	4.76594	1.84318e-154	-1.10649	0.0685082
ENSDARG00000003899	zdhhc23b	ZDHHC23	1.90258	2.34602e-09	1.50875	0.000615522	-1.29115	0.0173092	-1.02392	0.90631
ENSDARG00000003900	gpr61l	GPR61	-1.01679	1	1.07673	0.821563	1.29514	0.363998	1.18323	0.600673
ENSDARG00000003902	ctsl.1	CTSF	-24.0394	6.65789e-87	1.91254	5.19105e-16	43.8183	4.13382e-147	-1.04715	0.723772
ENSDARG00000003910	med13b	MED13	-1.01655	0.727042	-1.05404	0.346068	-1.23262	7.20145e-06	-1.18879	0.000576291
ENSDARG00000003920	setb	SET	2.7341	3.31859e-109	-1.06801	0.216774	-2.9426	2.07935e-124	-1.00772	0.925153
ENSDARG00000003925	cx28.6	GJB3	-1.83627	0.00178171	-1.28498	0.309142	1.10727	0.68605	-1.29058	0.263249
ENSDARG00000003927	cldn12	CLDN12	1.52027	1.09396e-12	-1.23156	0.00131736	-1.57174	2.98797e-14	1.19123	0.00955597
ENSDARG00000003931	cndp2	CNDP1	-1.61966	2.88135e-28	-1.13244	0.00692416	1.55296	3.77293e-23	1.08581	0.0992065
ENSDARG00000003934	nxnl2	NXNL1	-2.14906	1.34502e-17	-1.18747	0.0632338	1.78466	6.46239e-10	-1.01402	0.931497
ENSDARG00000003938	rpa1	RPA1	3.50261	1.89994e-258	1.09225	0.0385776	-3.51488	5.78971e-257	-1.09608	0.0391098
ENSDARG00000003940	mtfr1l	MTFR1L	1.55021	1.08054e-28	1.0812	0.0890269	-1.33566	3.09426e-13	1.07346	0.151527
ENSDARG00000003941	rrs1	RRS1	3.81568	2.37685e-217	1.41458	1.73667e-12	-3.27648	2.78819e-170	-1.2147	0.000199947
ENSDARG00000003952	pfn2	PFN1	1.1823	0.000104023	-1.67118	7.55938e-32	-1.276	1.56134e-08	1.54846	5.90506e-23
ENSDARG00000003961	parp3	PARP1	1.28137	1.05066e-05	1.35337	2.12177e-07	1.07771	0.195746	1.02038	0.817441
ENSDARG00000003963	traf4a	TRAF4	1.36253	1.00739e-13	-1.05376	0.312761	-1.49384	1.8896e-21	-1.04044	0.483624
ENSDARG00000003965	tlx1	TLX1	-1.20902	0.227543	-1.24549	0.220122	-1.06251	0.755358	-1.03141	0.901386
ENSDARG00000003970	trim35-13	MEFV	-27.1239	4.1798e-90	-1.05593	0.673155	20.1422	6.72313e-68	-1.27327	0.0306602
ENSDARG00000003971	isl2a	ISL1	-1.40138	6.50983e-13	1.05912	0.299642	1.24568	5.00926e-06	-1.1915	0.000543354
ENSDARG00000003973	chordc1a	CHORDC1	1.84909	1.01049e-11	1.26064	0.0256852	-1.33082	0.00145058	1.10215	0.45233
ENSDARG00000003974	spoplb	SPOPL	1.19241	2.67641e-05	-1.01437	0.809075	-1.29754	9.7133e-10	-1.07275	0.182816
ENSDARG00000003977	zgc:153896	ENPP7	2.48663	5.59889e-08	1.52531	0.05299	-2.03115	2.11964e-05	-1.24627	0.379196
ENSDARG00000003984	LTN1	LTN1	1.41933	1.00494e-10	-1.06905	0.311553	-1.43651	3.56798e-11	1.05627	0.461317
ENSDARG00000003989	crhr1	CRHR1	-5.3812	3.81907e-11	-1.17257	0.409074	8.62559	9.13761e-20	1.88343	0.000280845
ENSDARG00000003991	fhl2b	FHL2	-18.4653	3.52424e-100	-1.43704	1.81701e-05	16.86	1.32571e-89	1.31345	0.00153193
ENSDARG00000003994	syt9a	SYT10	-5.95657	1.67245e-151	-1.20338	0.00311722	4.11881	1.47524e-89	-1.20169	0.00338743
ENSDARG00000003998	phyhipla	PHYHIP	-9.76386	5.31197e-66	-1.41288	0.000350599	8.64799	3.67444e-56	1.25217	0.0266601
ENSDARG00000004015	adcyap1a	ADCYAP1	-3.84184	5.7221e-18	1.03937	0.850453	3.69957	1.63121e-16	-1.0789	0.670728
ENSDARG00000004017	spag1a	SPAG1	-1.06854	0.39759	1.20106	0.0316972	1.22027	0.0104577	-1.05172	0.638981
ENSDARG00000004018	CHST13	CHST13	-1.04923	0.63167	-1.26227	0.0428931	-1.14438	0.236852	1.05125	0.724204
ENSDARG00000004023	isl1	ISL1	-3.43319	1.61574e-192	-1.0799	0.0890651	2.83124	3.86626e-134	-1.12289	0.00946124
ENSDARG00000004034	arhgdig	ARHGDIA	1.3065	5.02838e-09	-1.24056	8.35203e-06	-1.17814	0.000382359	1.37573	3.06016e-11
ENSDARG00000004037	cog2	COG2	1.29483	2.247e-06	1.08617	0.19973	-1.11438	0.0514142	1.06974	0.340813
ENSDARG00000004046	phf6	PHF6	2.12177	1.13555e-51	1.23553	0.000319458	-1.98596	3.54187e-42	-1.15647	0.0216474
ENSDARG00000004049	marcksa	MARCKS	1.3144	1.73665e-08	-1.53491	5.05824e-18	-1.34558	1.90633e-09	1.49935	2.44159e-16
ENSDARG00000004051	CR354540.1	CYP7A1	-1.93887	0.000748893	-1.34997	0.119016	1.81965	0.00284453	1.26735	0.234266
ENSDARG00000004055	uhrf1bp1l	UHRF1BP1	-1.25572	2.10401e-05	-1.28819	5.13687e-06	1.06454	0.269401	1.09206	0.164227
ENSDARG00000004059	galk2	GALK2	1.17893	0.156712	-1.05053	0.772099	-1.23553	0.0689422	1.00239	1
ENSDARG00000004060	bhlhe40	BHLHE40	1.73504	1.25557e-36	1.3886	1.07836e-12	-1.30414	1.18818e-09	-1.04374	0.487757
ENSDARG00000004074	bach2b	BACH1	-3.83699	1.64476e-97	-1.23133	0.000617453	2.97261	5.32754e-61	-1.04824	0.530584
ENSDARG00000004078	acsl4a	ACSL3	1.89402	6.15977e-60	-1.08878	0.0601424	-1.58046	2.08407e-31	1.30478	2.43972e-10
ENSDARG00000004082	cx39.9	NA	2.1227	8.65102e-34	1.2369	0.00458467	-1.87335	1.10054e-23	-1.09163	0.315687
ENSDARG00000004094	acsbg2	ACSBG1	-1.1617	0.000151737	-1.18836	3.09558e-05	1.16883	8.97759e-05	1.19565	2.29315e-05
ENSDARG00000004105	tie1	TEK	-1.02544	0.688221	-1.20163	0.00712334	-1.07621	0.275735	1.08884	0.273949
ENSDARG00000004114	tti1	TTI1	2.06801	3.08402e-23	-1.04705	0.652847	-1.90177	3.09424e-18	1.13854	0.180988
ENSDARG00000004115	mgat4b	MGAT4A	-1.31725	1.41005e-06	-1.03044	0.674947	1.32238	1.48599e-06	1.03445	0.658992
ENSDARG00000004130	mvk	MVK	1.14526	0.289372	1.11011	0.468212	-1.1214	0.376249	-1.08701	0.611061
ENSDARG00000004131	rttn	RTTN	2.25669	3.91948e-20	-1.11401	0.382219	-2.67894	5.89666e-27	-1.06569	0.63306
ENSDARG00000004132	usp19	USP19	-1.29932	3.74957e-10	-1.05359	0.29071	1.20747	9.08566e-06	-1.02133	0.729991
ENSDARG00000004141	DHRS11(1ofmany)	DHRS11	-1.62123	4.73523e-06	1.74114	4.53764e-08	2.30462	3.47829e-16	-1.22477	0.092732
ENSDARG00000004150	grm2a	GRM2	-9.74393	7.24423e-133	-1.07987	0.349464	7.49988	3.52575e-96	-1.20281	0.014202
ENSDARG00000004151	rab23	RAB23	1.29371	0.00333841	-1.07465	0.507425	-1.1511	0.119727	1.20779	0.0616076
ENSDARG00000004154	orai1b	ORAI1	-1.01195	0.938647	-1.20177	0.244745	1.19649	0.224062	1.42107	0.0228331
ENSDARG00000004158	tmem63c	TMEM63A	-6.26261	6.37812e-75	-1.08681	0.33922	6.99947	6.8549e-84	1.21501	0.0180593
ENSDARG00000004160	reep3b	REEP3	2.06866	2.89149e-62	-1.01711	0.784109	-1.66836	1.27374e-31	1.26115	1.59438e-06
ENSDARG00000004161	ik	IK	1.27839	2.48804e-11	1.02665	0.584735	-1.46902	3.75975e-25	-1.17974	4.74611e-05
ENSDARG00000004167	zgc:110366	AKR1B10	1.42141	1.90622e-06	1.12349	0.198374	-1.29293	0.000578587	-1.02195	0.867667
ENSDARG00000004169	stmn1a	STMN1	2.91856	5.69017e-128	-1.3379	8.25763e-10	-3.20808	2.38188e-148	1.21716	7.00949e-05
ENSDARG00000004171	rabac1	RABAC1	1.29168	4.14879e-05	-1.15369	0.0409503	-1.27972	9.09794e-05	1.16447	0.0358273
ENSDARG00000004173	copa	COPA	1.04284	0.306321	1.07397	0.116685	-1.10508	0.0126977	-1.13808	0.00371702
ENSDARG00000004174	cnot1	CNOT1	1.07782	0.0827669	-1.10401	0.0376322	-1.40734	6.77916e-16	-1.18272	0.000325593
ENSDARG00000004176	ulk4	ULK4	1.38967	0.00907737	1.04431	0.816194	-1.38875	0.0112681	-1.04366	0.853952
ENSDARG00000004177	fam169ab	FAM169A	-2.65099	1.04531e-25	1.26603	0.00524915	3.35478	1.87346e-39	-1.00032	1
ENSDARG00000004184	nf1b	NF1	-1.48205	3.17219e-09	-1.02543	0.7721	1.49115	3.75699e-09	1.03175	0.737055
ENSDARG00000004187	zgc:122979	DNAJB1	-11.6854	3.69343e-117	1.59301	3.36031e-11	14.9858	2.64082e-147	-1.24157	0.00508466
ENSDARG00000004189	cbx1a	CBX1	1.67004	2.27074e-32	-1.22504	1.34752e-05	-1.68834	2.77319e-33	1.21176	5.75062e-05
ENSDARG00000004196	tnfsf10l	TNFSF10	-1.08208	0.11264	-1.30741	9.76225e-08	-1.01463	0.793836	1.19082	0.000906139
ENSDARG00000004199	spam1	HYAL4	-3.01415	3.03441e-54	-1.37267	1.86649e-06	2.08214	6.9996e-22	-1.05454	0.508301
ENSDARG00000004204	efhc2	EFHC2	1.16384	0.268783	1.17041	0.350427	-1.36418	0.0253237	-1.37201	0.0426468
ENSDARG00000004211	ccdc106a	CCDC106	-1.33129	4.13865e-08	1.05523	0.378522	1.42887	8.26839e-12	1.01713	0.829963
ENSDARG00000004218	rnd1b	RND1	1.02237	0.738636	-1.55201	1.88218e-13	-1.2189	0.00111865	1.30177	1.82423e-05
ENSDARG00000004219	slc6a3	SLC6A2	-11.4282	4.46699e-64	-1.14426	0.248424	7.72587	3.0571e-38	-1.29158	0.0146623
ENSDARG00000004227	pde3a	PDE3A	-2.63693	1.65024e-16	1.21187	0.120041	2.64519	3.27322e-16	-1.20795	0.136097
ENSDARG00000004232	dlb	DLL1	3.29833	3.32245e-207	1.38357	2.97475e-14	-2.71409	6.97199e-146	-1.1385	0.00607374
ENSDARG00000004243	asic4b	ASIC1	-8.27563	2.57671e-12	-1.59311	0.0713569	5.40544	1.23964e-07	1.04356	0.898518
ENSDARG00000004246	slit2	SLIT1	-1.84097	3.66858e-50	-1.26916	7.74574e-09	1.63429	4.25108e-32	1.12668	0.00730063
ENSDARG00000004251	dhfr	DHFR	3.00892	1.01662e-100	-1.09944	0.164295	-3.61327	1.85919e-129	-1.09226	0.216293
ENSDARG00000004256	wnt11	WNT11	6.1745	4.08876e-82	1.41637	0.00314292	-4.30488	9.49336e-57	1.01258	0.982011
ENSDARG00000004260	cul5b	CUL5	-5.49625	2.28516e-28	1.15409	0.31244	6.03314	3.25723e-31	-1.0508	0.805758
ENSDARG00000004261	tmed9	TMED4	1.9418	1.52056e-51	-1.14419	0.00576309	-1.76233	7.2921e-38	1.26071	1.23965e-06
ENSDARG00000004262	cyp46a1.2	CYP46A1	-1.44221	0.0232023	2.4889	2.2531e-12	3.73502	2.15202e-21	1.04077	0.866646
ENSDARG00000004270	atl3	ATL1	-1.31188	2.23821e-08	-1.04076	0.490374	1.48209	3.99158e-16	1.1758	0.00168718
ENSDARG00000004274	zgc:112496	NA	3.61384	2.74358e-44	1.2524	0.0575862	-2.74864	7.84781e-29	1.04973	0.784182
ENSDARG00000004280	seh1l	SEH1L	2.03888	8.08568e-65	-1.12307	0.0167229	-2.02758	1.84316e-62	1.12933	0.0142974
ENSDARG00000004282	zgc:77375	HDHD5	-5.51258	5.8868e-72	-1.45293	4.24595e-06	4.15399	6.55494e-47	1.09502	0.352831
ENSDARG00000004291	hecw1b	HECW1	-8.14528	3.5148e-98	1.01224	0.923701	6.94182	1.83016e-79	-1.18743	0.0470495
ENSDARG00000004296	ambp	AMBP	-2.72068	1.30213e-135	1.11674	0.0103949	2.41739	3.22409e-104	-1.25684	3.08033e-08
ENSDARG00000004297	irf2bpl	IRF2BP1	-1.84777	4.21067e-56	-1.54624	1.14956e-28	1.20622	3.30717e-06	1.00939	0.886369
ENSDARG00000004301	rhogb	RHOG	-1.34023	0.000325182	-1.12064	0.216491	1.27787	0.00334155	1.06852	0.515078
ENSDARG00000004302	slc45a1	SLC45A1	-6.00089	3.06077e-65	-1.28679	0.00824539	4.67835	1.84024e-46	1.00336	0.997636
ENSDARG00000004305	vangl1	VANGL1	-8.83788	3.08234e-141	-1.07997	0.32423	7.18076	1.29306e-109	-1.13944	0.0885093
ENSDARG00000004306	klhl18	KLHL18	-1.61652	2.10203e-09	-1.03759	0.719857	1.52519	2.68744e-07	-1.02146	0.855619
ENSDARG00000004307	lypd6	LYPD6	-1.84544	2.01645e-17	-1.13921	0.0842449	1.68055	3.1256e-12	1.03745	0.703337
ENSDARG00000004308	fam8a1b	FAM8A1	-1.01968	0.784984	1.00529	0.970079	-1.03686	0.584388	-1.06287	0.455437
ENSDARG00000004311	ldlrap1a	LDLRAP1	-1.13339	0.0435189	1.06826	0.371727	1.14146	0.0368812	-1.06072	0.455981
ENSDARG00000004318	cbwd	CBWD1	1.47068	2.33077e-13	-1.03741	0.591434	-1.26483	9.86162e-06	1.20624	0.00157728
ENSDARG00000004322	ush1ga	ANKS4B	-6.25648	8.32787e-29	-1.40562	0.00763962	5.69742	1.20953e-24	1.28099	0.0620858
ENSDARG00000004325	casp9	CASP9	-1.07902	0.408838	1.21321	0.0469617	1.38872	0.000231011	1.06087	0.6471
ENSDARG00000004328	LIN28A	LIN28A	20.8033	2.02452e-74	2.20276	0.00930335	-12.1634	2.36325e-56	-1.28956	0.590781
ENSDARG00000004336	exoc4	EXOC4	-1.67957	6.31127e-11	-1.00607	0.964819	1.57649	1.44612e-08	-1.05895	0.591598
ENSDARG00000004343	nelfe	NELFE	1.78448	1.85398e-34	1.40367	3.37691e-11	-1.49983	1.26187e-17	-1.17978	0.00294404
ENSDARG00000004358	gnb3a	GNB3	-204.897	0	-1.15357	0.000270265	185.313	0	1.04413	0.359571
ENSDARG00000004363	lhfpl6	LHFPL1	1.12832	0.0339547	-1.31051	4.82256e-06	-1.35361	1.20484e-07	1.09239	0.188712
ENSDARG00000004372	fmnl3	FMNL1	1.1906	0.00143619	-1.51849	4.05878e-14	-1.26845	1.85382e-05	1.4253	1.78743e-10
ENSDARG00000004377	ppp1r13ba	PPP1R13B	1.3159	6.31354e-08	1.27432	9.48042e-06	-1.21194	0.000179193	-1.17365	0.0061676
ENSDARG00000004378	yrk	FGR	1.63483	1.29607e-17	-1.59526	3.1826e-14	-1.95176	1.3144e-29	1.3362	3.62685e-06
ENSDARG00000004386	si:dkey-153k10.9	ELAPOR1	-3.93495	7.13308e-176	1.22992	7.84341e-06	4.35879	1.72459e-203	-1.1103	0.0414968
ENSDARG00000004392	hdr	TNFRSF10A	5.62506	4.53095e-94	1.15238	0.216502	-4.99462	2.69273e-80	-1.0233	0.914884
ENSDARG00000004396	b3gnt5b	B3GNT5	3.44454	3.64222e-42	1.29877	0.0250721	-2.68247	4.30627e-28	-1.01151	0.964263
ENSDARG00000004402	elovl6	ELOVL3	-3.44582	1.83231e-121	1.13239	0.0179014	4.45853	1.45757e-180	1.14266	0.0143898
ENSDARG00000004405	snx10a	SNX10	1.38064	0.0371578	-1.02271	0.956793	-1.39637	0.0311879	1.0111	0.989274
ENSDARG00000004406	spra	SPR	-1.15852	0.136111	-1.74381	7.42285e-09	-1.0009	1	1.50387	3.03252e-05
ENSDARG00000004415	tcf7l2	TCF7L1	-3.04947	3.64286e-160	-1.5544	4.95006e-28	2.36121	1.39195e-93	1.20358	1.24884e-05
ENSDARG00000004427	dpy30	DPY30	3.35225	1.0621e-134	1.14653	0.018448	-3.02768	2.52234e-112	-1.03554	0.640041
ENSDARG00000004433	btk	BTK	3.60387	8.83169e-26	1.18506	0.322202	-2.6902	2.935e-16	1.13028	0.561337
ENSDARG00000004436	fam92a1	CIBAR1	2.1553	2.48997e-31	1.16926	0.0523754	-1.93316	1.97671e-23	-1.04877	0.657541
ENSDARG00000004445	grm5a	GRM1	-38.6283	2.04362e-71	-2.14334	7.42694e-15	28.325	4.75696e-52	1.57823	1.61479e-06
ENSDARG00000004447	aplnr2	APLNR	4.67628	1.01332e-77	1.65524	5.95333e-07	-3.30709	1.65579e-49	-1.17069	0.200861
ENSDARG00000004451	tnfrsfa	TNFRSF10A	-1.63308	4.27441e-16	1.16755	0.0195362	1.44222	4.9994e-09	-1.32205	8.45876e-06
ENSDARG00000004452	tardbpl	TARDBP	1.5169	1.25584e-34	1.08161	0.0421942	-1.45025	9.83307e-28	-1.03409	0.469416
ENSDARG00000004455	p2rx5	P2RX1	1.99477	1.44248e-27	-1.06439	0.450091	-1.67397	8.99461e-16	1.26835	0.00115219
ENSDARG00000004460	desi2	DESI2	1.42996	1.89476e-14	1.07419	0.209571	-1.39892	1.40609e-12	-1.05089	0.434503
ENSDARG00000004470	prkcsh	PRKCSH	-1.49362	1.0124e-26	1.03559	0.450408	1.27681	1.57476e-10	-1.21144	1.43312e-06
ENSDARG00000004472	atat1	ATAT1	-4.31161	3.96348e-79	-1.21729	0.00854836	3.74098	6.13506e-63	1.05625	0.555652
ENSDARG00000004473	tbx21	EOMES	-3.90586	5.22444e-14	1.14026	0.495953	3.22467	9.4096e-10	-1.38037	0.0574263
ENSDARG00000004492	pcyt1ab	PCYT1A	-1.13631	0.0496173	1.28165	0.00037283	1.16696	0.0198252	-1.24799	0.00193782
ENSDARG00000004497	tspan33a	TSPAN32	1.10084	0.139325	1.01929	0.827742	1.32098	2.05636e-05	1.42669	8.09444e-08
ENSDARG00000004498	xkr8.1	XKR8	-9.34603	1.28808e-12	-1.2919	0.287965	9.93764	1.11001e-12	1.37988	0.16265
ENSDARG00000004502	rcor3	RCOR1	-3.20244	3.47291e-30	-1.10131	0.378643	2.56865	8.19226e-19	-1.13192	0.25691
ENSDARG00000004517	ppat	PPAT	2.99728	5.69588e-151	2.07976	2.16011e-62	-1.70411	3.06917e-38	-1.18246	0.000777146
ENSDARG00000004525	zgc:63882	C1orf35	2.26368	1.79523e-28	-1.51799	4.04779e-07	-2.74348	4.01472e-40	1.25248	0.0099249
ENSDARG00000004527	pin4	PIN4	3.406	1.19399e-135	1.43936	6.52641e-11	-2.55567	5.58784e-81	-1.08003	0.264774
ENSDARG00000004529	zgc:173742	TOP1	1.71207	0.00506748	1.03917	0.912736	-1.9452	0.000821279	-1.18101	0.559411
ENSDARG00000004537	kmt2a	KMT2A	-1.64715	7.94072e-25	1.08467	0.134181	1.6685	1.18611e-25	-1.07079	0.24947
ENSDARG00000004539	ptgs2a	PTGS1	1.43838	1.96772e-13	1.26654	2.49423e-05	-1.47093	1.92594e-14	-1.29521	4.17796e-06
ENSDARG00000004574	gtf3c2	GTF3C2	1.25511	0.00247184	-1.09483	0.323166	-1.25204	0.00324262	1.09751	0.33487
ENSDARG00000004576	plk4	AURKA	2.44652	6.22559e-58	1.0477	0.557972	-2.87936	9.49834e-77	-1.23309	0.00194837
ENSDARG00000004577	zgc:194665	TMEM178A	-6.34238	1.0331e-92	-1.03006	0.768385	5.81277	2.6465e-81	-1.0591	0.556177
ENSDARG00000004580	nmnat2	NMNAT2	-5.56736	3.97738e-185	1.15395	0.00826367	5.86359	5.01822e-194	-1.0956	0.127532
ENSDARG00000004581	sel1l	SEL1L	1.23463	4.72291e-07	-1.10612	0.0277432	-1.06326	0.154305	1.2844	1.00976e-08
ENSDARG00000004586	ntrk1	NTRK1	-1.74968	0.00152538	-1.34304	0.102676	1.44277	0.0612057	1.10769	0.633586
ENSDARG00000004587	kat5a	KAT5	1.15387	0.00399871	1.35287	1.02649e-08	-1.15576	0.00406055	-1.35509	1.07709e-08
ENSDARG00000004588	sox4a	SOX12	-3.48589	1.1849e-232	-1.44012	3.02221e-22	3.09043	1.27674e-189	1.27674	2.74874e-10
ENSDARG00000004592	gpr22a	GPR22	-4.55614	6.64932e-55	-1.176	0.0713703	3.86217	3.19925e-41	-1.00297	0.988353
ENSDARG00000004594	znf800a	ZNF800	1.18188	0.00119279	-1.20214	0.00117635	-1.31616	2.1809e-07	1.07948	0.227238
ENSDARG00000004597	lrrc4ba	LRRC4B	-3.94192	2.14458e-19	-1.82365	1.48159e-05	2.37714	1.26332e-07	1.10009	0.563604
ENSDARG00000004616	mtmr2	MTM1	1.5059	4.97033e-14	1.30462	8.0649e-06	-1.34853	4.40712e-08	-1.16829	0.0154291
ENSDARG00000004618	stx2a	STX2	-1.05406	0.599204	1.0075	0.966888	1.11263	0.240105	1.04772	0.685585
ENSDARG00000004621	gpm6ab	GPM6A	-8.08334	0	-1.66183	3.45225e-38	7.50119	0	1.54216	1.51351e-27
ENSDARG00000004627	panx3	PANX3	-27.8809	5.57099e-55	1.07302	0.677577	24.5254	1.7304e-47	-1.21616	0.175484
ENSDARG00000004632	egln1b	AL445524.2	2.02758	1.75575e-19	-1.07416	0.483417	-1.7296	3.86126e-12	1.25921	0.0120878
ENSDARG00000004633	epn3b	ENTHD1	-5.97095	1.13083e-15	1.65489	0.00955114	6.24936	3.18508e-16	-1.57953	0.0219763
ENSDARG00000004634	osbp	OSBP	1.22516	0.00616583	1.07787	0.416789	-1.24911	0.00276795	-1.09895	0.316521
ENSDARG00000004635	epha7	EPHA10	1.17067	0.024448	-1.27218	0.000919224	-1.12683	0.0914489	1.32168	0.000153213
ENSDARG00000004636	ccdc9	CCDC9	1.07981	0.0972643	-1.25649	1.97745e-06	-1.30517	7.27481e-09	1.03953	0.53421
ENSDARG00000004643	cdhr1a	CDHR1	-11.5129	1.77894e-102	-1.11144	0.228632	11.3729	8.1729e-99	1.09847	0.309821
ENSDARG00000004647	spice1	AC112128.1	2.87355	3.01924e-36	1.12066	0.366938	-3.63097	4.4663e-48	-1.41622	0.00142646
ENSDARG00000004648	kctd16a	KCTD16	-8.11596	3.21759e-12	1.09373	0.75399	9.75087	1.25943e-14	1.10229	0.723533
ENSDARG00000004658	zgc:101810	ACTR2	1.17802	0.000225881	1.18026	0.000426857	1.04061	0.384709	1.03864	0.536849
ENSDARG00000004672	ptk2ab	PTK2	-1.03346	0.460867	1.22189	9.62176e-06	1.05399	0.239886	-1.19809	9.76595e-05
ENSDARG00000004680	dnajb6a	DNAJB2	-1.28163	1.28054e-06	-1.17676	0.002946	1.22814	7.79706e-05	1.12764	0.0418813
ENSDARG00000004687	acaa1	ACAA1	-1.45114	3.98374e-11	1.18956	0.00347944	1.54619	1.51332e-14	-1.11643	0.0911812
ENSDARG00000004692	nabp1a	NABP1	2.10064	2.39296e-40	1.00889	0.920415	-2.04087	1.16296e-36	1.02021	0.816988
ENSDARG00000004695	six4a	ANHX	2.70466	3.75329e-68	1.2072	0.00884104	-2.6178	4.62358e-62	-1.16846	0.0384418
ENSDARG00000004696	eefsec	EEFSEC	1.71481	1.42623e-15	1.18074	0.0383367	-1.54903	1.60198e-10	-1.06661	0.520532
ENSDARG00000004697	rxrgb	RXRA	-2.16719	1.96584e-30	1.07223	0.370178	1.78758	7.91571e-17	-1.2999	0.000118844
ENSDARG00000004702	irf2bp2a	IRF2BP2	-1.15834	0.00502742	-1.05946	0.359692	-1.0787	0.159057	-1.17938	0.00445818
ENSDARG00000004706	syf2	SYF2	1.35819	6.03741e-16	1.18474	4.85469e-05	-1.34855	5.55189e-15	-1.17633	0.000140252
ENSDARG00000004712	tbr1b	EOMES	-1.49564	7.7317e-13	-1.44675	5.82739e-11	1.15147	0.0183077	1.11384	0.0864918
ENSDARG00000004713	mad2l1	MAD2L1	6.258	0	1.54395	7.46534e-19	-5.32978	0	-1.31497	8.72263e-08
ENSDARG00000004714	tcf12	TCF12	1.02545	0.547527	-1.16155	0.000377995	-1.09575	0.0227861	1.08703	0.0736417
ENSDARG00000004721	mpp5b	MPP5	-6.23283	3.93044e-21	1.11753	0.536773	6.34813	1.29825e-20	-1.09604	0.64273
ENSDARG00000004724	tcea3	TCEA1	1.75396	1.45946e-23	1.18966	0.0114644	-1.76531	4.082e-23	-1.19738	0.00958452
ENSDARG00000004726	trappc11	TRAPPC11	1.28886	1.07214e-08	1.05716	0.301126	-1.27808	4.12103e-08	-1.04832	0.423745
ENSDARG00000004735	hnrnpub	HNRNPU	1.68564	1.49782e-46	-1.36461	2.33177e-16	-1.96987	2.41769e-76	1.16772	0.000123143
ENSDARG00000004745	lmbr1l	LMBR1	1.06677	0.350842	1.06354	0.460512	-1.05403	0.472934	-1.05084	0.607895
ENSDARG00000004748	zgc:100868	KLK15	-1.36317	3.61712e-09	-1.53612	1.13183e-16	1.18808	0.00142321	1.33883	2.58284e-08
ENSDARG00000004753	mylkb	MYLK	-17.0551	5.45925e-79	1.08984	0.432557	18.4841	3.99309e-83	-1.0043	0.981034
ENSDARG00000004754	hspa4a	HSPA4	1.74779	4.28038e-37	1.10421	0.0496752	-1.6561	2.09387e-30	-1.04628	0.446983
ENSDARG00000004757	ybx1	YBX1	1.69141	7.84566e-32	-1.19342	0.000250655	-2.34793	6.0089e-80	-1.16317	0.00285119
ENSDARG00000004771	ankrd10b	ANKRD10	-1.37845	2.41538e-08	1.09481	0.18044	1.19492	0.00283603	-1.26297	0.00015307
ENSDARG00000004774	wdr36	WDR36	2.66468	1.51236e-102	-1.0402	0.519771	-2.65496	2.29172e-99	1.044	0.511682
ENSDARG00000004782	fgfr3	FGFR1	-1.09012	0.0883682	-1.61597	3.95904e-22	1.10685	0.0446866	1.64078	3.12806e-23
ENSDARG00000004785	cops2	COPS2	1.81318	4.63041e-46	-1.00175	0.986605	-1.90245	1.7777e-52	-1.0474	0.419451
ENSDARG00000004789	lrp1ba	LRP1B	-18.3244	3.35573e-23	1.04669	0.882173	20.7324	3.24128e-25	1.08679	0.714653
ENSDARG00000004794	ccdc146	CCDC144CP	1.89514	1.7537e-05	-1.01135	0.980529	-1.90284	2.80055e-05	1.00711	1
ENSDARG00000004796	mgrn1b	MGRN1	-1.83805	7.93549e-23	-1.40059	3.67254e-08	2.13591	1.09858e-34	1.62759	1.1692e-15
ENSDARG00000004806	grwd1	GRWD1	2.58937	1.32104e-72	1.07249	0.313004	-2.47738	1.17504e-64	-1.02612	0.768489
ENSDARG00000004830	flot2a	FLOT1	1.05014	0.186418	-1.04712	0.279904	-1.04999	0.187863	1.04726	0.315687
ENSDARG00000004836	dnajc5ab	DNAJC5	-2.39624	8.32338e-37	-2.01693	1.79723e-24	2.13511	5.98911e-28	1.79715	3.96236e-17
ENSDARG00000004840	rassf1	RASSF1	1.87208	1.56802e-41	1.29458	6.12226e-07	-1.80708	1.29571e-36	-1.24964	2.71345e-05
ENSDARG00000004843	foxp1a	FOXF2	1.73303	3.3979e-35	1.02618	0.669617	-1.7524	7.62006e-36	-1.03765	0.556045
ENSDARG00000004851	hinfp	HINFP	1.28804	0.00030648	-1.15571	0.0694233	-1.23925	0.00292252	1.20121	0.0205048
ENSDARG00000004861	esrrga	ESRRB	-11.5867	2.58714e-241	-1.11207	0.0769713	9.32797	3.91975e-188	-1.11677	0.0704044
ENSDARG00000004866	mindy1	MINDY1	-1.05217	0.330488	1.0751	0.231842	-1.00118	1	-1.13252	0.0358425
ENSDARG00000004869	penka	PENK	-3.69808	1.13636e-21	-1.26044	0.0782209	2.90961	1.06632e-13	-1.0081	0.988143
ENSDARG00000004870	psen1	PSEN1	1.50226	5.58394e-16	-1.12265	0.0452118	-1.67597	2.22106e-24	1.00628	0.956414
ENSDARG00000004874	spata6l	SPATA6	1.55673	0.0015294	1.14001	0.526623	-1.64557	0.000632289	-1.20528	0.348679
ENSDARG00000004875	tmc6b	TMC5	1.6251	5.95421e-17	1.11587	0.106843	-1.38985	1.73621e-08	1.04785	0.579223
ENSDARG00000004877	rock2b	ROCK1	-1.13408	0.0119788	1.12108	0.039999	1.15919	0.0036099	-1.09679	0.119522
ENSDARG00000004880	acsm3	ACSM1	-1.2189	0.00576238	1.2517	0.00273482	1.37968	7.09939e-06	-1.10583	0.241201
ENSDARG00000004889	aga	AGA	1.67331	3.94622e-12	1.10176	0.324817	-1.79027	2.02531e-14	-1.17881	0.085717
ENSDARG00000004891	pex19	AL139011.2	1.06541	0.224514	-1.0748	0.225246	1.09739	0.0760263	1.25663	2.94095e-05
ENSDARG00000004904	gys2	GYS1	-1.57229	3.64752e-15	-1.00557	0.949737	1.40983	7.81399e-09	-1.10905	0.116399
ENSDARG00000004906	stip1	STIP1	2.14656	5.45381e-102	1.08771	0.0403969	-2.07566	1.30471e-92	-1.05179	0.275788
ENSDARG00000004925	immp2l	IMMP2L	1.32191	0.00296333	1.15189	0.224037	-1.38008	0.00087308	-1.20262	0.117078
ENSDARG00000004930	lmo7a	LIMCH1	1.09013	0.0456405	1.41925	7.97263e-16	1.14854	0.00119272	-1.13353	0.0098566
ENSDARG00000004931	slc8a3	SLC8A1	1.72936	7.93382e-05	-1.32264	0.0723575	-1.59057	0.000813101	1.43801	0.0214805
ENSDARG00000004932	anos1b	ANOS1	-2.18356	2.76307e-28	-1.65315	2.47795e-12	1.38255	1.11432e-05	1.04672	0.637947
ENSDARG00000004937	skp2	SKP2	5.93034	3.45325e-233	-1.06667	0.4391	-5.86408	4.30399e-221	1.07868	0.364856
ENSDARG00000004939	mtdhb	MAMSTR	-1.08538	0.0855642	-1.34927	1.61006e-09	-1.18909	0.000469228	1.04545	0.485457
ENSDARG00000004948	bccip	BCCIP	2.98097	2.83317e-134	1.47508	2.05774e-16	-2.46998	3.87687e-93	-1.22223	7.00104e-05
ENSDARG00000004952	rsad2	RSAD2	-30.3221	0.00165494	15.9925	4.36107e-25	553.855	8.32415e-36	1.27578	0.821231
ENSDARG00000004954	grna	GRN	-4.93425	9.20298e-21	1.03425	0.847193	5.81036	5.64411e-25	1.13933	0.438832
ENSDARG00000004956	zmat2	ZMAT2	2.173	5.8274e-54	-1.19423	0.00147608	-2.031	8.9783e-45	1.27771	9.90179e-06
ENSDARG00000004964	cyp4t8	CYP4A11	12.3132	0	-1.87276	2.00552e-14	-21.19	0	1.08812	0.369038
ENSDARG00000004979	elovl5	ELOVL2	1.88672	3.22215e-15	-1.59474	7.49749e-07	-2.74685	6.58103e-32	1.09531	0.41134
ENSDARG00000004988	ppp3ca	PPP3CA	-6.53878	0	-1.42896	3.78297e-17	5.97966	1.23225e-263	1.30682	6.05606e-10
ENSDARG00000005002	brf1b	BRF1	1.93093	8.42955e-17	1.08421	0.431089	-1.6359	4.85798e-10	1.08865	0.442022
ENSDARG00000005004	slc5a12	SLC5A12	-1.78735	0.000299177	1.56611	0.00447463	2.40217	2.32502e-08	-1.16509	0.43763
ENSDARG00000005010	si:dkeyp-2e4.8	NA	2.00655	9.34741e-06	1.24809	0.286213	-1.6606	0.00123747	-1.03305	0.90576
ENSDARG00000005015	tspy	NAP1L2	1.42427	3.2918e-12	-1.29846	1.58648e-06	-1.52364	2.88108e-16	1.21378	0.000599213
ENSDARG00000005023	fkbp9	FKBP10	1.96601	2.27088e-69	-1.0012	0.991459	-2.19631	7.1942e-92	-1.11581	0.0150596
ENSDARG00000005026	tshz1	TSHZ1	-1.30063	1.28251e-10	1.0113	0.838116	1.45622	3.2915e-20	1.10712	0.0260424
ENSDARG00000005034	crppa	CRPPA	-1.41866	2.77098e-09	1.16455	0.0158908	1.41742	5.03502e-09	-1.16556	0.0190095
ENSDARG00000005049	rab20	RAB20	-1.25611	0.00871031	1.24009	0.0251116	1.18146	0.0676393	-1.31844	0.00330102
ENSDARG00000005050	wnt2ba	WNT2	-1.90268	0.00819432	1.31447	0.255122	2.40535	0.000159623	-1.03933	0.925593
ENSDARG00000005057	dimt1l	DIMT1	3.9398	1.93064e-88	-1.11015	0.21278	-2.73134	1.00117e-51	1.60131	6.84815e-10
ENSDARG00000005058	ncapd2	NCAPD2	3.47779	2.02519e-179	-1.00629	0.92665	-3.7937	3.80412e-201	-1.08402	0.143204
ENSDARG00000005078	eif4e3	EIF4E3	1.11235	0.0390413	-1.17653	0.00258885	1.0682	0.209937	1.39799	1.28174e-10
ENSDARG00000005085	ggctb	AC005154.5	1.18332	0.0259664	1.47821	5.94528e-07	1.15275	0.0628105	-1.08367	0.417135
ENSDARG00000005092	cep89	CEP89	1.65693	6.97972e-09	1.56054	4.77325e-06	-1.30985	0.00193955	-1.23369	0.0550441
ENSDARG00000005095	glcea	GLCE	-7.97109	2.48216e-88	1.22993	0.010518	8.40469	2.32299e-91	-1.16608	0.0788495
ENSDARG00000005098	zgc:86764	PRC1	3.12086	1.74997e-113	1.06442	0.360932	-3.38048	1.54892e-125	-1.15299	0.025611
ENSDARG00000005104	limk2	LIMK1	1.01725	0.698413	-1.06942	0.177118	1.19134	8.82304e-05	1.29602	1.19292e-08
ENSDARG00000005108	oclna	OCLN	1.29279	1.08744e-10	1.03035	0.563199	-1.30609	3.23764e-11	-1.04096	0.454414
ENSDARG00000005112	cdh17	CDH16	2.45681	1.11258e-130	1.25266	3.64168e-08	-2.05774	1.45508e-84	-1.04919	0.347148
ENSDARG00000005115	calub	CALU	1.31752	5.8022e-09	-1.37327	1.49279e-10	-1.41018	7.07764e-13	1.28303	8.79441e-07
ENSDARG00000005122	atp2a2b	ATP2A1	1.22776	1.30257e-08	-1.28266	4.58454e-11	-1.50658	1.59996e-29	1.04528	0.34439
ENSDARG00000005126	large1	LARGE1	-1.4779	0.00800365	1.17221	0.297669	2.26452	9.8388e-09	1.30741	0.0883015
ENSDARG00000005128	rnaseh2b	RNASEH2B	6.75408	1.08814e-211	1.29808	0.000198361	-4.82288	7.8296e-148	1.07883	0.387029
ENSDARG00000005134	psmd11b	PSMD11	1.98913	3.72732e-76	-1.07553	0.101875	-1.94264	7.31081e-70	1.10127	0.0323553
ENSDARG00000005139	hhatlb	HHATL	-1.88874	4.54606e-42	-1.24024	3.11382e-06	1.87909	1.66128e-40	1.23391	6.7547e-06
ENSDARG00000005141	camkvb	CAMKV	-11.9988	1.56795e-159	-1.77444	1.44538e-19	9.51521	3.63314e-122	1.40757	8.97059e-08
ENSDARG00000005150	tbx20	TBX18	-1.53152	0.000551536	-1.06379	0.690432	1.54603	0.000636208	1.07397	0.658344
ENSDARG00000005154	aspa	ACY3	-2.1757	0.000319169	1.15565	0.521754	2.77517	1.22764e-06	1.10441	0.698747
ENSDARG00000005159	cyth1a	CYTH1	-4.85448	1.12385e-85	-1.19825	0.0113198	4.1041	1.19758e-64	1.01315	0.911778
ENSDARG00000005162	tpm3	ODF2L	1.87231	1.06319e-63	1.20245	3.16325e-06	-1.46538	8.72212e-25	1.06258	0.192978
ENSDARG00000005163	efr3a	EFR3A	-2.14095	2.14175e-18	1.08126	0.419224	2.38577	2.46926e-23	1.03067	0.813428
ENSDARG00000005172	dynll2b	DYNLL1	-1.27989	9.20204e-07	1.0539	0.387767	1.1318	0.0176307	-1.1918	0.00131702
ENSDARG00000005176	zgc:101040	NAT1	1.66357	1.27416e-13	-1.25348	0.00489603	-1.88349	6.76241e-19	1.10709	0.249355
ENSDARG00000005179	dglucy	DGLUCY	-2.65509	2.49366e-55	1.1524	0.0249424	2.39631	1.68368e-42	-1.27681	4.89917e-05
ENSDARG00000005186	sp4	SP4	-1.39924	1.33453e-08	-1.52657	3.07735e-12	1.07825	0.220388	1.17637	0.0148147
ENSDARG00000005191	ahcy	AHCY	-1.41561	8.36328e-17	1.00809	0.893663	1.2602	3.46978e-08	-1.13241	0.00935634
ENSDARG00000005210	coro2a	CORO2A	1.58136	1.73848e-16	-1.04799	0.52889	-1.64093	2.182e-18	1.00993	0.924296
ENSDARG00000005216	zgc:158328	MEGF10	-1.09107	0.536931	-1.56874	0.00493264	-1.07981	0.668788	1.33156	0.102104
ENSDARG00000005218	wrnip1	WRNIP1	1.17981	0.171764	1.10553	0.511774	-1.19652	0.138659	-1.12123	0.465441
ENSDARG00000005220	pdcd6	PDCD6	-1.18536	0.000626328	-1.08454	0.153256	1.12457	0.0211061	1.02892	0.682556
ENSDARG00000005221	desmb	DES	-30.1526	5.19711e-77	1.56154	8.1378e-06	41.3097	5.32385e-99	-1.13683	0.289338
ENSDARG00000005230	ssr2	SSR2	2.05123	8.65569e-67	-1.11569	0.0194915	-2.04908	3.94149e-66	1.11685	0.0240089
ENSDARG00000005232	ccdc85ca	CCDC85C	-1.44981	2.11128e-06	-1.88775	3.57852e-19	1.39354	3.63979e-05	1.81456	1.18861e-17
ENSDARG00000005236	srcap	AC106886.6	1.11816	0.00311499	-1.25455	7.19231e-09	-1.26103	9.42982e-10	1.11241	0.0123007
ENSDARG00000005246	asb3	ASB14	1.5643	8.17398e-08	1.18376	0.0935447	-1.55651	1.79534e-07	-1.1779	0.118121
ENSDARG00000005251	rpe	RPE	2.78429	8.82076e-104	1.08622	0.156241	-2.5405	1.15637e-85	1.00895	0.930296
ENSDARG00000005254	kdelr2a	KDELR1	1.49547	1.3863e-12	-2.14113	6.14545e-39	-2.15779	6.2818e-41	1.48392	4.43531e-11
ENSDARG00000005271	zc3h12a	ZC3H12A	-1.85801	0.00194326	1.15426	0.517001	2.02821	0.000595386	-1.05696	0.850413
ENSDARG00000005274	rad52	RAD52	3.34378	7.96797e-58	1.09186	0.417732	-3.09877	3.83944e-49	-1.01193	0.953192
ENSDARG00000005284	fbxl15	FBXL15	-1.65099	1.76688e-07	-1.08614	0.431096	1.7936	1.83489e-09	1.18004	0.106815
ENSDARG00000005315	celf1	CELF1	2.19672	1.86015e-80	-1.17072	0.000525224	-1.94737	5.7855e-58	1.32062	3.80768e-10
ENSDARG00000005318	stam2	STAM	1.07398	0.199578	-1.12903	0.0446544	-1.02655	0.657181	1.1812	0.00589293
ENSDARG00000005320	nipsnap1	NIPSNAP1	4.08761	3.65081e-100	1.09189	0.392647	-4.67446	2.83983e-111	-1.24873	0.0130074
ENSDARG00000005332	lipib	LIPH	-6.77791	2.47711e-15	-1.52214	0.0454323	3.70857	3.22466e-06	-1.19891	0.421209
ENSDARG00000005343	ccdc85al	CCDC85A	-5.40895	2.23652e-64	-1.29862	0.00291849	4.23044	3.30428e-44	1.01585	0.912347
ENSDARG00000005350	dip2ba	DIP2A	1.16242	0.000285403	-1.20196	3.3475e-05	-1.33096	8.36003e-12	1.04975	0.36522
ENSDARG00000005355	larp6a	LARP6	-1.31188	2.08758e-06	1.0106	0.905459	1.16145	0.0114188	-1.1415	0.0440776
ENSDARG00000005356	tyro3	AXL	-1.28434	0.0311271	-1.02106	0.920864	1.2797	0.0383259	1.01741	0.954612
ENSDARG00000005359	sucla2	SUCLA2	1.05991	0.176742	-1.07583	0.131064	-1.14583	0.001328	-1.00487	0.951855
ENSDARG00000005364	grin3ba	GRIN3A	-2.52051	2.88378e-09	-1.14258	0.384357	2.6678	4.46787e-10	1.20977	0.229457
ENSDARG00000005368	mcamb	BCAM	-1.09626	0.0495206	-1.09217	0.0876971	1.05218	0.292623	1.04825	0.428693
ENSDARG00000005371	gprc6a	CASR	-11.0662	2.3684e-15	-1.44692	0.148958	7.45331	3.60659e-10	-1.02306	0.976753
ENSDARG00000005372	camk4	CAMK4	-4.64049	2.80051e-54	-1.06926	0.516282	4.55974	1.81978e-51	1.05083	0.670135
ENSDARG00000005374	tubgcp4	TUBGCP4	1.23579	1.68965e-05	1.10923	0.0677686	-1.19971	0.00026722	-1.07684	0.2379
ENSDARG00000005382	prdm9	PRDM7	1.57445	7.73583e-13	1.20936	0.00955415	-1.54363	1.2767e-11	-1.18571	0.0257563
ENSDARG00000005394	dnmt3aa	DNMT3A	1.05785	0.627079	-1.33726	0.0171247	-1.21133	0.0978503	1.16781	0.24372
ENSDARG00000005397	trim3b	TRIM2	-2.87852	9.38279e-102	-1.10449	0.0427955	3.15597	7.30443e-120	1.21097	5.95599e-05
ENSDARG00000005414	grapa	GRAP	-2.43011	3.3724e-09	1.22748	0.114199	3.64559	1.62248e-19	1.22262	0.170744
ENSDARG00000005416	map3k5	MAP3K15	-2.32032	1.0861e-47	-1.17139	0.00892732	1.79241	2.07812e-21	-1.1051	0.120507
ENSDARG00000005423	pgam1a	BPGM	-1.41781	3.27437e-17	1.22085	2.72202e-06	1.65575	2.35689e-34	-1.0454	0.40664
ENSDARG00000005425	wdfy1	AC093884.1	-2.02271	8.25561e-14	-1.21765	0.0427766	1.66699	2.24954e-07	1.00356	1
ENSDARG00000005448	mtfmt	MTFMT	1.38856	0.000317371	1.31009	0.00867715	-1.22315	0.028706	-1.15405	0.224129
ENSDARG00000005451	gdi2	GDI1	1.18428	1.17604e-05	-1.0484	0.306172	-1.25458	4.17726e-09	-1.01045	0.869171
ENSDARG00000005453	foxp2	FOXP1	-8.98561	5.43954e-207	-1.1756	0.0116608	6.67936	2.80733e-149	-1.14424	0.0439881
ENSDARG00000005454	tacc3	TACC3	3.24417	1.38389e-190	1.03396	0.532064	-3.88076	2.49754e-244	-1.23686	2.55001e-06
ENSDARG00000005456	katnb1	KATNB1	1.3071	4.80251e-06	1.14113	0.0487212	-1.28245	2.38512e-05	-1.11961	0.1142
ENSDARG00000005458	csnk1g2a	CSNK1G1	1.21557	5.00755e-06	-1.01682	0.777727	-1.2681	4.10335e-08	-1.02595	0.686205
ENSDARG00000005462	kif4	KIF4A	2.64889	9.22914e-104	-1.30968	5.33586e-08	-2.79617	1.70705e-112	1.24069	2.28276e-05
ENSDARG00000005463	slc30a1a	SLC30A1	-1.0224	0.650262	-1.0157	0.807747	-1.0583	0.245623	-1.06528	0.272473
ENSDARG00000005464	dnase1l1	DNASE1	1.95707	2.3657e-24	1.09601	0.267722	-1.76754	1.3454e-17	1.01022	0.946237
ENSDARG00000005468	irf2bp1	IRF2BP1	1.15849	0.000605488	-1.02055	0.730323	-1.28465	7.30173e-09	-1.08657	0.103699
ENSDARG00000005476	nav3	NAV1	-1.31163	1.76655e-05	1.00657	0.946126	1.32388	1.12943e-05	1.00275	0.993143
ENSDARG00000005479	tenm3	TENM1	-1.4147	3.47137e-21	-1.09922	0.018681	1.39109	4.3367e-19	1.08088	0.0711604
ENSDARG00000005481	nfkbiaa	NFKBIA	-1.48025	4.18671e-07	2.05864	1.56517e-21	2.09614	2.00231e-22	-1.45374	3.73008e-06
ENSDARG00000005482	rapgef2	RAPGEF2	-2.76837	5.29418e-140	-1.24734	5.11288e-08	2.15875	5.62488e-78	-1.0281	0.60171
ENSDARG00000005485	ucmab	UCMA	-3.48218	3.00456e-135	1.2246	3.39568e-05	3.98633	9.19403e-167	-1.0697	0.243463
ENSDARG00000005500	dgcr6	AC007326.4	1.31222	7.97128e-05	1.01307	0.90703	-1.13803	0.064796	1.13819	0.119881
ENSDARG00000005510	gdf6b	GDF5	3.39456	4.2423e-17	-1.06792	0.794577	-3.24469	1.94597e-15	1.11695	0.700427
ENSDARG00000005513	naca	NACA	2.35759	2.69511e-94	1.6501	3.15415e-32	-1.82687	5.77551e-48	-1.27865	3.14945e-08
ENSDARG00000005518	slc5a9	SLC5A1	1.6885	3.19722e-12	1.10108	0.321534	-1.81761	1.00645e-14	-1.18532	0.0761679
ENSDARG00000005525	acy3.2	ACY3	3.05841	6.13667e-112	1.34326	1.38328e-07	-2.52375	2.57715e-77	-1.10845	0.111532
ENSDARG00000005526	igfn1.1	IGFN1	-4.00996	1.98587e-188	1.65069	3.14535e-32	6.47927	0	-1.02157	0.741051
ENSDARG00000005536	ubr7	AL110118.2	1.78001	5.57862e-27	-1.02012	0.794577	-1.70876	3.53592e-23	1.06265	0.398229
ENSDARG00000005540	xpo7	RANBP17	1.68851	9.16029e-42	-1.11735	0.0129604	-1.9249	2.36623e-62	-1.02028	0.736806
ENSDARG00000005541	wif1	WIF1	-1.07071	0.164353	1.03177	0.608927	1.08087	0.11744	-1.02207	0.756608
ENSDARG00000005544	btbd3a	BTBD3	-1.08664	0.626494	1.44532	0.01478	1.58908	0.0014717	1.01189	0.993081
ENSDARG00000005547	rint1	RINT1	1.44485	1.46809e-08	1.09991	0.242833	-1.57406	6.12371e-12	-1.19829	0.0186251
ENSDARG00000005549	znf710b	ZNF366	-1.21232	7.16255e-06	1.06161	0.240091	1.04445	0.332618	-1.23224	5.13299e-06
ENSDARG00000005551	hnrnph1l	HNRNPF	1.97913	1.98661e-63	-1.07174	0.149583	-2.39751	6.065e-101	-1.13031	0.00940432
ENSDARG00000005559	pou4f1	POU4F1	-4.3315	2.75142e-96	-1.57401	6.7096e-14	3.16726	2.21864e-55	1.15102	0.0343255
ENSDARG00000005560	ywhah	YWHAG	-1.95226	8.48308e-69	-1.36677	7.99253e-16	1.72895	2.47656e-46	1.21044	2.5367e-06
ENSDARG00000005561	gfm2	GFM1	1.20383	0.00628402	1.77653	1.24014e-17	1.26228	0.000348594	-1.16909	0.0486779
ENSDARG00000005565	entpd8	ENTPD8	-1.27673	0.254735	1.76526	0.00461693	2.19536	6.63175e-05	-1.02632	0.959057
ENSDARG00000005574	vsx2	VSX1	2.33865	4.57501e-55	1.01287	0.883404	-2.07412	2.00337e-40	1.1132	0.132353
ENSDARG00000005576	mphosph8	MPHOSPH8	1.25186	7.296e-09	-1.42675	5.01382e-19	-1.38516	8.48371e-17	1.28945	4.39168e-10
ENSDARG00000005578	ugp2a	UGP2	-9.9778	3.06245e-139	-1.17763	0.0321691	7.71106	9.4356e-103	-1.09854	0.259309
ENSDARG00000005586	zbtb20	ZBTB20	-1.55238	0.538366	-15.1611	8.20716e-33	3.84193	0.0177808	38.0159	9.30286e-44
ENSDARG00000005590	mtf2	MTF2	1.52554	9.08151e-17	-1.25017	7.333e-05	-1.70147	1.44897e-24	1.12089	0.0603627
ENSDARG00000005593	rxrga	RXRG	1.60848	3.90771e-11	1.03679	0.743826	-1.81409	1.14213e-15	-1.16937	0.0821207
ENSDARG00000005595	adgb	ADGB	-1.37895	0.0100318	1.30044	0.0529534	1.4938	0.001516	-1.2004	0.22385
ENSDARG00000005606	paxip1	PAXIP1	2.19202	2.48661e-74	1.17045	0.00168071	-2.20652	7.50028e-74	-1.1782	0.0013009
ENSDARG00000005612	aph1b	APH1A	1.93999	1.74076e-55	1.09949	0.0545197	-1.73697	1.11076e-38	1.01581	0.818185
ENSDARG00000005616	bfb	AL645922.1	-2.08853	1.5413e-07	-1.00828	0.974779	2.31303	2.14497e-09	1.11688	0.483624
ENSDARG00000005619	nek2	NEK2	3.29253	2.60599e-53	1.00629	0.979821	-3.37322	7.38231e-53	-1.03101	0.835519
ENSDARG00000005625	maco1a	MACO1	-2.50219	1.44419e-41	-1.27868	9.7514e-05	2.33297	4.36335e-34	1.19226	0.00778923
ENSDARG00000005626	RHOU(1ofmany)	RHOU	-1.03082	0.806982	1.00343	1	1.14245	0.26889	1.10452	0.510966
ENSDARG00000005629	smyd2b	SMYD2	2.94486	1.88784e-194	1.00638	0.914127	-3.25959	1.0618e-225	-1.11394	0.0149563
ENSDARG00000005640	adat3	ADAT3	2.88691	9.15306e-29	1.33047	0.023814	-2.82501	7.72766e-27	-1.30211	0.0399569
ENSDARG00000005643	gcat	GCAT	1.65605	1.05845e-23	1.24626	7.37226e-05	-1.50533	5.6623e-16	-1.13284	0.0401656
ENSDARG00000005645	robo3	IGSF9	1.17451	3.55201e-05	-1.09521	0.0399813	-1.47787	1.79533e-23	-1.1489	0.0014167
ENSDARG00000005648	olfml2a	OLFML2A	-3.95368	6.0339e-40	-2.17985	1.67202e-19	2.67733	8.52206e-19	1.47639	5.31798e-06
ENSDARG00000005651	hrasb	ERAS	-1.58769	1.31752e-21	-1.11044	0.0407964	1.6594	2.94837e-25	1.16062	0.00346178
ENSDARG00000005652	man1a1	MAN1A1	-1.08079	0.140106	-1.31197	1.677e-07	1.0542	0.3196	1.2797	2.64476e-06
ENSDARG00000005670	ttbk2a	CSNK1A1L	-6.2778	5.97028e-33	1.57858	3.82021e-05	8.99389	6.94939e-50	-1.10107	0.504776
ENSDARG00000005673	f3b	F3	-1.10545	0.329106	1.45822	0.000127164	1.33092	0.00275772	-1.21117	0.0920112
ENSDARG00000005675	sec61a1l	SEC61A1	1.82282	6.12031e-37	-1.10249	0.0765281	-1.72507	2.21054e-30	1.16495	0.00532
ENSDARG00000005679	trip10a	FNBP1	1.0377	0.533468	1.03304	0.669665	-1.01979	0.74316	-1.01521	0.874206
ENSDARG00000005690	slc25a23a	SLC25A23	-1.3312	7.12986e-08	-1.06516	0.28443	1.62992	1.26665e-20	1.30419	5.3531e-07
ENSDARG00000005699	ddx19	AC012184.2	2.37947	3.92682e-103	-1.14791	0.00238024	-2.31612	1.82673e-95	1.1793	0.000304697
ENSDARG00000005704	eps8l3b	EPS8L3	-4.83809	6.49338e-52	1.30253	0.00219395	5.08841	2.73178e-54	-1.23815	0.0187495
ENSDARG00000005713	ethe1	ETHE1	-1.2437	0.00171426	1.31616	0.000119451	1.3597	1.10113e-05	-1.20387	0.0147576
ENSDARG00000005716	olfml2ba	OLFML2A	-14.8929	9.69838e-98	-1.12819	0.220975	11.6559	3.05166e-74	-1.13172	0.22728
ENSDARG00000005738	rpf1	RPF1	3.88889	6.24261e-152	-1.08308	0.22397	-3.43839	1.70443e-124	1.22497	0.00090048
ENSDARG00000005739	gpm6ba	GPM6B	-7.85673	1.22516e-263	-1.32579	2.6966e-08	6.44276	2.4618e-209	1.08725	0.153101
ENSDARG00000005749	cand2	CAND1	-1.59643	1.3579e-13	1.0338	0.669588	1.8258	1.16272e-21	1.10631	0.158122
ENSDARG00000005754	ptprfb	PTPRD	-1.0189	0.609185	-1.10402	0.0116627	-1.17288	8.80902e-06	-1.08246	0.0580732
ENSDARG00000005762	col14a1a	COL12A1	3.5544	1.1795e-153	-1.10475	0.0884926	-3.34034	1.86555e-137	1.17553	0.0054505
ENSDARG00000005772	tsr2	TSR2	4.1542	5.07004e-179	1.3635	4.48467e-07	-3.79571	1.55039e-154	-1.24587	0.000627693
ENSDARG00000005774	ddx3xb	DDX3X	1.34845	6.51821e-15	-1.18217	5.09046e-05	-1.71149	2.78815e-44	-1.07364	0.130683
ENSDARG00000005775	scn8aa	SCN10A	-8.64413	0	-1.00825	0.902066	9.30258	0	1.08512	0.127139
ENSDARG00000005776	guk1b	GUK1	-37.4027	6.30713e-223	-1.22675	0.00530882	35.0258	8.49576e-209	1.1497	0.0762523
ENSDARG00000005783	ncanb	BCAN	-4.04655	2.34217e-31	1.0825	0.498222	5.28356	5.51915e-45	1.20649	0.102331
ENSDARG00000005789	enpp1	ENPP1	-1.17742	0.000161936	-1.04432	0.408869	1.15979	0.000738563	1.02869	0.6359
ENSDARG00000005791	rpl28	RPL28	1.95126	1.00531e-51	1.31295	4.09259e-09	-1.86705	2.35706e-45	-1.25629	1.88939e-06
ENSDARG00000005799	smim14	SMIM14	-2.22643	2.02427e-28	1.10178	0.195869	3.00593	4.58315e-53	1.22546	0.00523656
ENSDARG00000005800	ampd3a	AMPD3	-22.117	1.02974e-142	1.11002	0.188045	25.6301	5.06041e-159	1.04497	0.640161
ENSDARG00000005821	ncf2	NCF2	1.9735	0.000226468	-1.12025	0.63755	-1.51784	0.0277941	1.45652	0.0915953
ENSDARG00000005823	slc39a10	SLC39A10	1.32337	7.39675e-10	-1.4347	1.63365e-14	-1.39761	4.65845e-13	1.35849	9.4322e-11
ENSDARG00000005827	eif2s1a	EIF2S1	3.48743	3.14794e-182	1.23218	1.26412e-05	-2.59323	3.27972e-108	1.09141	0.111754
ENSDARG00000005828	faima	FAIM	-1.15633	0.219307	1.24353	0.0620004	1.40434	0.00205678	-1.02388	0.91385
ENSDARG00000005834	gatad2b	GATAD2A	-3.74428	3.08551e-45	-1.30573	0.00148834	3.50165	2.3424e-39	1.22128	0.0229005
ENSDARG00000005840	got2b	GOT1	-1.41511	2.26348e-20	1.05395	0.235173	1.30001	3.98791e-12	-1.14726	0.000978603
ENSDARG00000005841	tnni2a.2	TNNI1	-49.2645	0	-1.35589	1.72125e-08	36.968	2.53301e-279	1.01827	0.813704
ENSDARG00000005842	cd9a	CD9	-2.4607	7.91909e-63	-1.11787	0.04532	2.21554	4.62096e-47	1.00652	0.948102
ENSDARG00000005853	slc25a6	SLC25A4	-11.1722	2.74147e-59	-1.14609	0.218618	12.3616	1.7213e-64	1.26918	0.0252672
ENSDARG00000005861	ralgapa2	RALGAPA1	-2.36916	6.02735e-69	-1.31301	2.50076e-08	1.87408	2.36854e-35	1.03865	0.545068
ENSDARG00000005867	gon4l	GON4L	1.24067	2.61015e-07	-1.05482	0.305656	-1.4254	1.12544e-16	-1.0892	0.0959269
ENSDARG00000005870	mmadhc	MMADHC	1.16899	0.000990054	1.23975	2.30372e-05	-1.0451	0.36389	-1.10836	0.0711267
ENSDARG00000005883	rfx1a	RFX1	-2.76307	1.31644e-64	1.23457	0.000333697	2.5572	3.55974e-53	-1.33393	5.15189e-07
ENSDARG00000005891	cyb5r3	CYB5R1	1.61144	2.4767e-24	1.05084	0.395358	-1.43512	2.06834e-14	1.06853	0.27963
ENSDARG00000005894	slc7a9	SLC7A13	1.84146	8.489e-05	1.43983	0.0427571	-1.27861	0.112946	1.00018	1
ENSDARG00000005897	dera	DERA	1.0405	0.658097	-1.03603	0.715125	1.09536	0.229098	1.1808	0.0538536
ENSDARG00000005908	clk4b	CLK1	1.23749	9.03114e-06	1.41406	4.98899e-12	1.0088	0.894672	-1.13272	0.028891
ENSDARG00000005913	tgm1l3	F13A1	-1.59104	0.182572	7.19006	3.77849e-15	8.8723	6.30161e-17	-1.2875	0.577009
ENSDARG00000005915	tcf3a	TCF12	1.97452	5.63309e-19	1.01034	0.928361	-1.37361	2.65852e-05	1.42276	3.69998e-05
ENSDARG00000005916	srpk3	SRPK3	1.1555	0.0027527	1.14796	0.0101022	-1.16821	0.0013918	-1.16059	0.00613829
ENSDARG00000005924	serpina10a	SERPINA10	-2.61938	2.12462e-126	1.0617	0.174874	2.87582	2.66269e-151	1.03411	0.517014
ENSDARG00000005926	ak2	AK2	1.81572	2.91815e-45	1.28984	2.34028e-08	-1.88479	2.3271e-50	-1.33891	1.70008e-10
ENSDARG00000005927	tbc1d17	TBC1D17	1.51193	2.59448e-16	1.17273	0.00500024	-1.30711	1.26309e-07	-1.01387	0.867879
ENSDARG00000005941	clul1	FGR	1.4673	1.17828e-22	-1.24155	2.03233e-07	-1.48707	9.49253e-24	1.22504	1.65804e-06
ENSDARG00000005942	v2rl1	NA	-6.87682	6.69361e-10	-1.15258	0.639447	6.95654	1.15449e-09	1.16948	0.616209
ENSDARG00000005943	htra4	HTRA1	-6.88157	6.43193e-54	-1.12474	0.30518	5.40264	2.48232e-38	-1.13207	0.296543
ENSDARG00000005945	sart1	SART1	1.32147	4.79443e-15	-1.11196	0.00833986	-1.65378	2.78543e-44	-1.12547	0.00370099
ENSDARG00000005948	ankmy2a	ANKMY2	1.50117	5.65662e-12	1.00834	0.935949	-1.33066	1.69738e-06	1.11881	0.122717
ENSDARG00000005972	ric8b	RIC8A	-1.41426	1.45528e-11	1.19858	0.000999676	1.36172	3.71895e-09	-1.24482	5.99808e-05
ENSDARG00000005980	sfswap	SFSWAP	-1.11052	0.0142213	1.52775	1.18102e-22	1.26409	3.28802e-08	-1.34216	4.07518e-11
ENSDARG00000005989	rgl1	RALGDS	1.40173	1.04837e-11	-1.26131	1.42655e-05	-1.55487	1.3598e-18	1.13708	0.0277081
ENSDARG00000005993	prc1b	PRC1	2.84678	3.18792e-106	1.06271	0.361403	-2.9627	6.60672e-110	-1.106	0.12343
ENSDARG00000006003	mycla	MYCL	2.38634	3.04119e-78	1.19924	0.000802826	-2.18709	8.15082e-63	-1.09912	0.11641
ENSDARG00000006008	dct	DCT	-2.54724	5.40736e-91	1.15476	0.003669	2.05959	4.25363e-54	-1.42817	3.1443e-14
ENSDARG00000006010	bmi1a	BMI1	2.08722	6.6367e-42	1.02225	0.789416	-2.22951	5.81558e-48	-1.09195	0.225238
ENSDARG00000006011	klhl42	KLHL42	-1.21829	0.160402	-1.30788	0.0860281	1.20664	0.186204	1.2955	0.103437
ENSDARG00000006019	tktb	TKT	2.96155	2.21064e-179	1.2366	1.15463e-07	-2.68558	1.95595e-149	-1.12137	0.00865037
ENSDARG00000006025	tp53i11b	TP53I11	-1.6799	9.91945e-16	-1.4888	1.92217e-10	1.6775	2.33979e-15	1.48671	2.23278e-10
ENSDARG00000006029	lta4h	LTA4H	1.65298	7.31963e-26	1.23461	5.17102e-05	-1.35677	2.09643e-10	-1.01338	0.871747
ENSDARG00000006031	abat	ABAT	-1.92318	5.14516e-41	-1.39615	5.03256e-12	2.07864	1.14599e-50	1.50902	1.76399e-17
ENSDARG00000006038	aebp2	AEBP2	1.65669	1.36934e-26	-1.00188	0.98719	-1.69014	6.80357e-28	-1.01829	0.812183
ENSDARG00000006040	cyp20a1	CYP20A1	1.94398	3.41233e-36	1.22136	0.000812279	-1.64772	5.67717e-21	-1.03524	0.66905
ENSDARG00000006044	usta	UST	-1.15417	0.0893826	-1.12375	0.20981	1.2295	0.0133209	1.19712	0.0451724
ENSDARG00000006052	malt2	MALT1	1.02521	0.849404	1.5806	0.000159348	1.29724	0.0240455	-1.18848	0.24417
ENSDARG00000006060	crybg1b	CRYBG1	-1.01978	0.734932	-1.17697	0.0079036	-1.26408	3.60387e-05	-1.09527	0.176747
ENSDARG00000006062	akap1b	AKAP1	1.55499	8.62703e-23	-1.19924	0.00024945	-1.80778	9.12155e-39	1.03155	0.635547
ENSDARG00000006065	znf385b	ZNF385A	-14.2929	1.49808e-69	-1.42679	0.00446475	7.33946	8.23689e-35	-1.36405	0.0117789
ENSDARG00000006074	uck2a	UCK1	-1.09913	0.114092	-1.74635	2.04216e-21	-1.00238	0.994839	1.58508	6.21977e-15
ENSDARG00000006079	gpr37l1a	GPR37L1	-2.27066	3.91713e-08	-1.41028	0.0162134	2.16356	4.09398e-07	1.3441	0.0520285
ENSDARG00000006092	rad21a	RAD21	1.81903	4.12421e-63	-1.00816	0.87345	-2.03093	5.88952e-87	-1.10746	0.0138692
ENSDARG00000006093	cdk15	CDK14	-3.52943	2.19597e-14	-1.01338	0.9727	3.55006	6.54251e-14	1.01975	0.953839
ENSDARG00000006094	igf2r	IGF2R	-1.20824	0.0116478	-1.11814	0.178763	1.20696	0.0146659	1.11697	0.204621
ENSDARG00000006110	chrd	CHRD	1.63355	2.75769e-06	1.10329	0.493182	-1.50802	0.000110517	-1.01855	0.945511
ENSDARG00000006112	myof	DYSF	-1.08606	0.144657	1.00761	0.931425	1.1467	0.0149133	1.04787	0.527072
ENSDARG00000006120	tbx2b	TBX2	-1.8885	7.61292e-41	-1.0491	0.403811	1.51148	1.30766e-17	-1.19096	0.0007017
ENSDARG00000006124	kdm5c	KDM5A	1.08885	0.0196122	-1.00636	0.905128	-1.2723	2.70471e-11	-1.16109	0.000162381
ENSDARG00000006125	csnk1db	CSNK1D	-1.18844	6.94923e-06	1.09753	0.0286527	1.22109	2.10977e-07	-1.06818	0.160466
ENSDARG00000006128	cep170aa	CEP170	-1.65651	6.34991e-39	-1.19403	1.13676e-05	1.32977	7.45369e-13	-1.04328	0.388161
ENSDARG00000006137	star	STAR	-7.87841	1.18797e-59	1.15377	0.177618	7.78963	2.39292e-57	-1.16639	0.16692
ENSDARG00000006151	pde11al	PDE11A	-19.3241	2.94587e-29	-1.24589	0.227553	15.0742	5.94052e-22	-1.02425	0.951864
ENSDARG00000006169	lrrk2	LRRK2	-1.06542	0.283016	-1.35457	3.19218e-07	-1.28021	1.84448e-05	-1.00694	0.951864
ENSDARG00000006174	lrrc23	LRRC23	1.63189	7.53045e-05	1.01053	0.982577	-1.694	3.3511e-05	-1.0491	0.821951
ENSDARG00000006181	hif1aa	EPAS1	-5.26032	4.68517e-41	1.23275	0.0671247	5.45163	4.83619e-42	-1.18918	0.154851
ENSDARG00000006192	gatad2ab	GATAD2A	1.38709	4.47091e-14	-1.51448	5.82365e-19	-1.91893	1.15731e-47	1.09473	0.0842456
ENSDARG00000006196	sav1	SAV1	1.15283	0.00480509	-1.02001	0.775645	-1.36539	6.81519e-10	-1.16115	0.00821069
ENSDARG00000006200	eif4g1a	EIF4G1	1.72382	9.06362e-55	-1.39747	3.9633e-20	-2.20764	2.07364e-111	1.0912	0.03511
ENSDARG00000006202	erbb3a	EGFR	-2.1391	2.79785e-45	-1.08935	0.146031	1.98996	3.45161e-36	1.01341	0.870188
ENSDARG00000006206	pou4f3	POU4F1	-53.2428	2.88766e-96	-1.06303	0.679293	33.9321	8.58152e-65	-1.47062	0.000326467
ENSDARG00000006207	gpx1b	GPX1	-1.37457	0.000752129	1.31425	0.0050711	1.51271	1.07417e-05	-1.1942	0.0956313
ENSDARG00000006215	akr1b1.1	AKR1B1	1.55477	1.37587e-25	1.23173	5.51691e-06	-1.32749	2.66005e-11	-1.05168	0.379305
ENSDARG00000006219	gnl3	GNL3	3.71966	1.21658e-181	1.12902	0.0234061	-3.58773	5.71259e-170	-1.08898	0.149824
ENSDARG00000006220	ugt1ab	UGT1A1	-4.50597	4.42563e-116	1.20831	0.000862645	5.72609	1.8385e-157	1.05178	0.478295
ENSDARG00000006225	ddx39aa	DDX39A	2.75499	3.10116e-114	1.17937	0.000699141	-2.57075	1.80216e-99	-1.1005	0.0750912
ENSDARG00000006235	brms1la	BRMS1	1.92766	2.5045e-31	1.08113	0.251947	-1.50637	4.18311e-13	1.18364	0.0102412
ENSDARG00000006240	slc27a1a	SLC27A1	1.01254	0.786135	1.0174	0.783503	-1.05637	0.242117	-1.06144	0.303296
ENSDARG00000006242	ptp4a1	AL135905.2	1.02264	0.598228	-1.08334	0.0819081	-1.02038	0.637067	1.08573	0.0900903
ENSDARG00000006251	ell2	ELL	1.70374	2.17809e-29	-1.35435	3.52905e-09	-1.94013	8.11481e-43	1.18933	0.00125893
ENSDARG00000006253	mier3a	MIER2	-1.26761	1.97573e-05	1.12004	0.0672229	1.30123	2.82063e-06	-1.09111	0.192125
ENSDARG00000006257	vldlr	LDLR	-3.38469	1.10676e-186	-1.12539	0.00580758	2.84867	3.62498e-133	-1.05576	0.262589
ENSDARG00000006260	tuba8l4	TUBA1A	2.7501	8.93799e-135	1.25169	1.64158e-07	-2.91291	1.75857e-149	-1.32579	5.74711e-11
ENSDARG00000006266	stat1a	STAT1	-2.76523	1.63109e-44	-1.05976	0.461578	3.87686	1.72587e-78	1.48585	6.45487e-09
ENSDARG00000006272	mpp5a	MPP5	1.1151	0.0846883	1.03099	0.721604	-1.44943	5.42427e-09	-1.34013	1.37428e-05
ENSDARG00000006279	rragd	RRAGC	1.48713	0.00122739	-1.71408	7.65935e-05	-1.86173	1.38919e-06	1.36913	0.0256578
ENSDARG00000006283	waslb	WAS	1.2009	0.000211101	-1.31203	2.46013e-07	-1.53035	1.90695e-17	1.02958	0.684289
ENSDARG00000006288	prdm5	PRDM5	-1.38041	0.00947434	-1.01268	0.95807	1.50525	0.000905709	1.10433	0.509073
ENSDARG00000006290	ndufs5	NDUFS5	1.46313	1.24563e-18	1.43993	2.23415e-15	-1.61722	1.88852e-28	-1.59158	2.49523e-24
ENSDARG00000006292	maats1	AC069444.2	1.26911	0.0988928	1.15284	0.414101	-1.11858	0.454904	-1.01613	0.969132
ENSDARG00000006299	arhgef7a	ARHGEF6	-2.36276	1.30585e-88	1.12214	0.0108981	2.14471	6.72867e-68	-1.23621	1.15982e-06
ENSDARG00000006300	psmd9	AC069503.2	2.84807	1.21306e-65	1.41398	4.06257e-07	-1.95706	2.14824e-28	1.02919	0.772397
ENSDARG00000006301	RAPH1(1ofmany)	APBB1IP	-1.94397	6.62795e-33	-1.39417	1.34009e-08	1.06279	0.313628	-1.31198	3.78106e-06
ENSDARG00000006307	shisa4	SHISA4	-1.9784	7.23938e-17	-1.66091	2.23481e-11	2.1593	5.81077e-21	1.81287	3.40047e-15
ENSDARG00000006314	itgav	ITGA2B	-2.56665	5.02957e-112	-1.11838	0.0113291	2.91058	6.43742e-143	1.26825	2.56836e-08
ENSDARG00000006316	rpl23a	RPL23A	1.99531	4.07588e-65	1.23199	1.17172e-06	-2.18422	2.55668e-82	-1.34863	2.66593e-12
ENSDARG00000006332	snx14	SNX14	-1.14886	0.00839765	-1.02776	0.691482	1.16323	0.0045369	1.04062	0.59009
ENSDARG00000006345	med17	AP001273.2	1.67543	2.83244e-11	1.17763	0.0746816	-1.66411	6.87893e-11	-1.16969	0.103
ENSDARG00000006350	nkx1.2la	NKX1-1	1.2505	0.376607	-1.65763	0.047191	-1.483	0.101181	1.39767	0.237744
ENSDARG00000006353	itga5	ITGA2B	1.6006	2.05303e-16	-1.45321	3.92327e-10	-1.56975	6.41097e-15	1.48177	5.5768e-11
ENSDARG00000006356	slc18a3a	SLC18A3	-3.66394	2.92394e-123	-1.06378	0.301762	3.0226	1.30329e-80	-1.13947	0.0225013
ENSDARG00000006368	crlf1b	CRLF1	-1.58979	0.00165086	-1.65319	0.000538618	1.28667	0.111391	1.33813	0.0549089
ENSDARG00000006370	atp6v1h	ATP6V1H	-1.35015	1.69686e-13	1.24694	2.04512e-07	1.40124	1.48542e-16	-1.20148	3.03427e-05
ENSDARG00000006383	stxbp5l	STXBP5	-20.0999	1.74767e-182	-1.04649	0.608054	16.4469	1.66499e-150	-1.16729	0.0550441
ENSDARG00000006385	triobpb	TRIOBP	1.65562	2.58646e-14	1.23487	0.00565299	-1.70396	1.31355e-15	-1.27094	0.00172374
ENSDARG00000006389	smad2	SMAD2	-1.28576	8.49303e-09	-1.31152	1.45657e-09	1.10183	0.0314447	1.12391	0.0168686
ENSDARG00000006392	exosc9	EXOSC9	3.83556	7.00725e-113	1.25683	0.00108453	-2.88873	3.83085e-71	1.05642	0.52948
ENSDARG00000006395	rbm25b	RBM25	1.48554	3.25809e-26	-1.03568	0.457796	-1.70944	6.39647e-46	-1.11108	0.0160999
ENSDARG00000006396	nrcama	CHL1	-6.31915	8.04106e-113	-1.40305	1.9367e-07	5.47432	3.45401e-91	1.21566	0.00427496
ENSDARG00000006397	laptm4a	LAPTM4A	-1.47365	2.71696e-18	-1.10233	0.0467638	1.58056	8.73992e-25	1.1823	0.00049563
ENSDARG00000006399	ywhae1	YWHAE	1.52385	7.60648e-36	-1.19038	1.21573e-06	-1.52975	3.265e-36	1.18579	3.46611e-06
ENSDARG00000006408	hmgb3b	HMGB3	2.26976	1.59848e-93	1.05035	0.33268	-2.14597	4.19076e-80	1.00698	0.922969
ENSDARG00000006409	mapk12b	MAPK12	21.4668	6.76173e-293	2.09198	1.71786e-10	-11.7486	4.84729e-215	-1.1451	0.457868
ENSDARG00000006413	rpl38	RPL38	3.97563	3.25597e-83	-1.05557	0.537903	-2.79842	2.56527e-48	1.49962	6.23604e-08
ENSDARG00000006420	atrnl1b	ATRN	-2.25291	4.26998e-68	-1.14315	0.00667195	1.97199	6.35136e-47	1.00061	1
ENSDARG00000006422	esyt3	ESYT2	1.02056	0.730238	1.27222	6.34887e-05	1.13784	0.0264016	-1.09557	0.199464
ENSDARG00000006427	fabp2	FABP2	13.3296	0	2.00575	5.64335e-68	-7.48274	0	-1.12595	0.010681
ENSDARG00000006434	polr1e	POLR1E	4.06576	6.90023e-145	1.15943	0.0310538	-3.65565	1.64025e-122	-1.0425	0.626707
ENSDARG00000006456	pdgfrl	PDGFRL	-6.09787	4.41116e-202	1.16736	0.00443713	5.75481	1.97668e-185	-1.23689	7.65125e-05
ENSDARG00000006467	pcdh8	PCDH8	-1.03456	0.721305	-2.14894	3.91028e-25	-1.0168	0.825584	2.04286	2.35937e-22
ENSDARG00000006468	grap2a	GRAP2	1.11273	0.634767	1.06024	0.814352	1.33474	0.0925824	1.40101	0.101821
ENSDARG00000006474	saxo2	SAXO1	1.21878	0.350279	-1.03762	0.911799	-1.74073	0.00880441	-1.37678	0.219731
ENSDARG00000006477	ddi2	DDI1	1.5136	1.06854e-27	-1.18467	5.00513e-05	-1.7705	1.01879e-49	1.01277	0.83663
ENSDARG00000006487	anp32a	ANP32A	2.41748	6.35022e-58	-1.22768	0.000538851	-2.51247	1.21598e-62	1.18126	0.00791914
ENSDARG00000006491	agpat9l	GPAT3	-1.09636	0.195782	-1.08718	0.300606	1.12299	0.11064	1.1136	0.194122
ENSDARG00000006494	asb7	ASB7	1.1644	0.0357007	-2.1502	3.51466e-28	-1.25078	0.00241455	2.00171	9.89219e-24
ENSDARG00000006497	rtn1a	RTN1	-2.38085	5.97901e-127	-1.00096	0.992165	2.38895	1.58656e-127	1.00437	0.948551
ENSDARG00000006501	cyp2x10.2	CYP2D6	-2.67903	4.16914e-06	-1.58088	0.0224416	1.9205	0.00553701	1.13384	0.616767
ENSDARG00000006508	pip5k1bb	PIP5K1B	-1.38118	3.51102e-05	1.20363	0.0283537	1.30533	0.000936605	-1.27356	0.00396691
ENSDARG00000006514	her6	HES1	1.98352	1.35119e-67	1.07422	0.144022	-2.349	2.44478e-100	-1.27217	5.21094e-08
ENSDARG00000006524	supt6h	SUPT6H	1.2273	6.84853e-09	-1.26558	2.84433e-10	-1.56517	3.93986e-36	-1.00768	0.898721
ENSDARG00000006526	fn1b	FN1	-2.72484	2.48461e-142	1.63307	5.76207e-37	4.3083	1.26506e-296	-1.03285	0.536873
ENSDARG00000006527	brd3a	BRD2	1.5342	2.06874e-29	-1.17851	9.86568e-05	-1.89481	1.76076e-61	-1.04798	0.352567
ENSDARG00000006544	c1qtnf6b	C1QTNF1	-44.42	6.90483e-71	-1.49511	0.000256253	33.3131	3.48679e-52	1.1266	0.353931
ENSDARG00000006545	rgp1	RGP1	-1.0186	0.788943	1.03041	0.728432	-1.1095	0.122614	-1.16451	0.0399992
ENSDARG00000006546	ak4	AK3	1.15337	0.0105716	1.03031	0.668111	1.09199	0.116014	1.22242	0.000822061
ENSDARG00000006553	rras	RRAS	1.66219	1.25744e-33	-1.07038	0.179288	-1.59176	8.03417e-28	1.11773	0.0253562
ENSDARG00000006566	nlk1	NLK	-1.15552	0.000491491	-1.39221	4.85398e-15	-1.04602	0.308639	1.15183	0.00182093
ENSDARG00000006567	dus4l	DUS4L	1.82907	5.80276e-11	1.4052	0.0015803	-1.5851	6.67355e-07	-1.21783	0.09385
ENSDARG00000006568	kcnmb2	AC117457.1	-1.53367	0.00914732	1.04354	0.871334	1.25466	0.196055	-1.27558	0.205307
ENSDARG00000006577	nadka	NADK	2.15853	4.9888e-15	1.25777	0.0655833	-1.98664	6.26017e-12	-1.15771	0.299856
ENSDARG00000006584	phf8	PHF2	-1.06449	0.143106	-1.30898	5.37199e-10	-1.0773	0.0915527	1.14145	0.0044811
ENSDARG00000006585	DMWD	DMWD	-1.43246	0.00408204	-1.0537	0.750915	1.37745	0.0134277	1.01329	0.971234
ENSDARG00000006588	zgc:111983	NA	-2.13143	3.17175e-54	1.21009	0.000139853	2.35972	3.80253e-69	-1.09301	0.119449
ENSDARG00000006598	sgk2b	C8orf44-SGK3	-1.17135	0.0391062	1.85684	1.19841e-18	2.03827	1.11383e-23	-1.06706	0.523497
ENSDARG00000006600	lsm14aa	LSM14A	1.68245	1.17038e-25	-1.41186	3.9883e-11	-1.64174	5.83541e-23	1.44687	1.58661e-12
ENSDARG00000006601	kaznb	KAZN	-1.59701	1.83815e-10	1.09642	0.280059	1.60787	2.59206e-10	-1.08899	0.334219
ENSDARG00000006602	chrna2a	CHRNA2	-1.15772	0.363206	-1.35358	0.0904559	-1.13649	0.479085	1.02873	0.908945
ENSDARG00000006603	csrp1a	CSRP1	1.95082	6.92357e-29	1.39568	3.29126e-07	-1.69069	2.57963e-18	-1.20959	0.00738918
ENSDARG00000006604	nectin3b	NECTIN3	1.7542	8.17117e-15	-1.08378	0.379258	-1.83409	1.48812e-16	1.03656	0.766648
ENSDARG00000006607	gpr27	GPR173	-9.81328	1.02405e-128	-1.58325	6.21435e-12	8.52566	5.64735e-107	1.37592	2.46799e-06
ENSDARG00000006609	map2k2a	AC011005.1	1.23892	3.42391e-07	-1.15149	0.00201578	-1.27817	6.92494e-09	1.11612	0.0235893
ENSDARG00000006615	hnf1ba	HNF1A	-1.04593	0.442828	-1.08864	0.214138	-1.0875	0.179824	-1.04483	0.581886
ENSDARG00000006617	napga	NAPG	-1.21266	0.0017674	-1.23522	0.00124312	-1.03113	0.645557	-1.0123	0.913585
ENSDARG00000006621	pspc1	NONO	1.11342	0.00496342	-1.01663	0.749923	-1.27633	2.77972e-10	-1.12756	0.00563862
ENSDARG00000006624	ppp2r2ab	PPP2R2A	1.44495	3.69234e-19	-1.08287	0.107302	-1.73642	1.12168e-39	-1.10976	0.0342569
ENSDARG00000006636	slitrk2	SLITRK2	-11.1059	1.07698e-122	-1.25029	0.00473907	7.67081	8.84526e-79	-1.15758	0.0757919
ENSDARG00000006639	lnpk	LNPK	1.00952	0.89276	-1.28547	1.98984e-05	-1.19707	0.00173284	1.08407	0.239984
ENSDARG00000006640	eomesa	EOMES	-1.39644	2.86932e-10	-1.1576	0.0155699	-1.03418	0.606587	-1.24756	8.96761e-05
ENSDARG00000006642	drg2	DRG2	3.0965	1.40257e-157	1.13967	0.00891284	-2.48396	1.09946e-102	1.09382	0.100634
ENSDARG00000006666	bud13	BUD13	1.80209	4.16845e-23	1.04417	0.591639	-1.91436	8.73702e-27	-1.10924	0.182029
ENSDARG00000006672	fam49a	CYRIA	1.51707	3.03621e-16	-1.11911	0.0560991	-1.50161	3.40856e-15	1.13063	0.0419864
ENSDARG00000006677	ripk1l	RIPK1	1.04709	0.723699	-1.08756	0.570482	-1.28276	0.0360845	-1.1265	0.431571
ENSDARG00000006683	arhgef6	ARHGEF6	-1.23811	5.16161e-05	-1.07739	0.19666	1.42666	9.90771e-12	1.24148	4.89917e-05
ENSDARG00000006691	rpl12	RPL12	2.07203	4.16745e-70	1.13406	0.00535435	-1.99181	6.06192e-63	-1.09015	0.0810602
ENSDARG00000006712	wipf2b	WIPF2	1.33336	1.41262e-07	-1.41385	2.39096e-09	-1.6471	2.75161e-19	1.14453	0.035216
ENSDARG00000006719	specc1la	SPECC1	-1.12082	0.0284948	-1.24146	4.61526e-05	-1.00723	0.881489	1.09968	0.107949
ENSDARG00000006747	tmem178b	TMEM178A	-11.8094	8.57046e-265	-2.49357	9.78469e-77	10.2052	5.10113e-225	2.15518	8.90277e-56
ENSDARG00000006754	mllt3	MLLT1	2.15355	2.13524e-44	1.13122	0.0704604	-2.28044	5.874e-49	-1.1979	0.00778923
ENSDARG00000006757	klhl41b	KLHL41	4.02094	0	-1.14527	0.000808701	-4.33447	0	1.06243	0.189834
ENSDARG00000006758	fam234b	FAM234A	-1.80558	1.54459e-25	-1.02045	0.79237	1.54751	7.31699e-14	-1.14337	0.0316518
ENSDARG00000006760	slc24a3	SLC24A3	-5.41107	1.59697e-38	-1.09485	0.459508	5.30955	2.49104e-36	1.07476	0.609905
ENSDARG00000006766	snd1	SND1	2.35689	2.92081e-114	-1.1188	0.00768522	-2.35224	5.83106e-113	1.12101	0.00899924
ENSDARG00000006773	elovl4a	ELOVL4	-2.58914	4.79018e-49	-1.67963	5.82293e-20	2.18579	1.31825e-31	1.41803	7.40712e-10
ENSDARG00000006775	cass4	CASS4	3.06184	3.96192e-27	1.22757	0.15961	-2.7275	6.62025e-22	-1.09367	0.610238
ENSDARG00000006782	rb1	RB1	2.7267	9.15625e-99	-1.11431	0.0607034	-2.95353	1.16935e-111	1.02872	0.709331
ENSDARG00000006786	copz2	COPZ1	-1.15436	0.0826959	-1.60733	2.10186e-08	-1.15363	0.0885423	1.20697	0.0467507
ENSDARG00000006791	arntl1a	ARNTL	-1.39082	1.25092e-10	1.34731	1.63206e-08	1.47273	6.29988e-14	-1.27238	9.57654e-06
ENSDARG00000006797	nt5dc1	NT5DC1	-3.01969	1.09367e-31	-1.07422	0.47772	2.83942	3.6292e-27	1.0102	0.955895
ENSDARG00000006811	sult1st6	SULT1A1	-24.3165	1.27634e-45	1.30065	0.0354578	32.3655	2.70897e-58	1.02715	0.888583
ENSDARG00000006812	wdr26b	WDR26	-1.0606	0.141111	-1.20773	5.26495e-06	-1.09668	0.0234165	1.03834	0.471115
ENSDARG00000006818	urod	UROD	14.3889	0	1.1967	0.0212865	-13.656	0	-1.13579	0.125245
ENSDARG00000006832	galnt9	GALNT17	-9.50221	1.656e-217	-1.25234	2.5851e-05	8.24295	1.05189e-180	1.08655	0.173004
ENSDARG00000006837	mycn	MYCN	3.60523	5.76534e-215	1.0563	0.289108	-3.94776	4.61159e-241	-1.15666	0.00238866
ENSDARG00000006838	eef1a2	EEF1A1	-56.6029	7.8783e-19	2.12043	0.00032895	81.0246	1.51579e-25	-1.44262	0.159913
ENSDARG00000006840	gnmt	GNMT	-1.95338	2.00175e-30	1.02959	0.700789	1.6075	1.1472e-15	-1.25112	0.000389615
ENSDARG00000006848	parp9	PARP9	2.77434	3.7163e-08	1.82711	0.000469869	1.23695	0.186686	1.87875	0.00383142
ENSDARG00000006849	asic2	ASIC1	-6.81943	3.00196e-64	-2.04697	1.64038e-15	3.49043	2.53962e-22	1.04805	0.693585
ENSDARG00000006859	nkain1	NKAIN1	1.04748	0.28547	1.05671	0.276141	-1.23943	3.84896e-07	-1.25036	6.8511e-07
ENSDARG00000006862	kifap3b	KIFAP3	-3.18237	8.74283e-122	-1.40812	1.19943e-13	2.68477	9.25298e-85	1.18797	0.00036368
ENSDARG00000006863	si:ch1073-349o24.2	CFAP65	2.4947	4.89115e-14	1.50413	0.00735268	-2.16726	3.35853e-10	-1.30693	0.122069
ENSDARG00000006865	glra4a	GLRA1	-5.95829	2.05231e-173	-1.14364	0.0182908	4.87198	2.66868e-129	-1.06929	0.295325
ENSDARG00000006868	trh	TRH	1.10031	0.355895	-1.07008	0.616952	-1.38675	0.00134292	-1.17782	0.168483
ENSDARG00000006869	stx17	STX17	1.31952	0.00801033	1.05901	0.682213	-1.16796	0.14792	1.06681	0.667976
ENSDARG00000006878	phf21aa	PHF21A	1.02809	0.53669	1.1121	0.0229436	1.0081	0.856093	-1.07303	0.172033
ENSDARG00000006889	mpped2a	MPPED1	-3.22909	1.15848e-88	-1.61404	3.57753e-17	2.23337	4.73302e-40	1.11636	0.0906124
ENSDARG00000006891	kcns3a	KCNS2	-13.6349	1.68724e-57	-1.0565	0.700824	11.2031	1.09129e-45	-1.15071	0.278769
ENSDARG00000006892	myo3b	MYO3A	-1.67438	7.85233e-06	1.52137	0.000197238	2.12405	2.4887e-11	-1.19919	0.171461
ENSDARG00000006896	lhx6	LHX6	-16.0251	5.62904e-122	-1.40189	2.61838e-05	14.1967	1.1546e-106	1.24267	0.0101111
ENSDARG00000006899	far1	FAR1	-1.74491	2.84442e-12	-1.30652	0.000842869	1.49807	1.00637e-06	1.12173	0.193653
ENSDARG00000006900	impdh2	GMPR	1.77648	1.13776e-44	1.26598	1.1443e-07	-1.67454	6.84558e-36	-1.19334	0.000145493
ENSDARG00000006901	si:ch1073-459j12.1	AEBP1	-5.14932	0	-1.09259	0.032333	4.48825	2.8311e-276	-1.05004	0.294085
ENSDARG00000006911	wnt8b	WNT8A	3.51037	3.06194e-40	-1.27043	0.070352	-3.58915	1.67931e-38	1.24239	0.103814
ENSDARG00000006915	arl8ba	ARL8A	-1.24722	4.98267e-05	-1.07051	0.285282	1.21702	0.000363752	1.0446	0.540673
ENSDARG00000006921	lrp5	LRP4	1.07968	0.16257	-1.57699	1.32303e-17	-1.24705	3.57648e-05	1.36534	1.2613e-08
ENSDARG00000006923	cacna1ab	CACNA1A	-20.8655	2.92643e-78	-1.25231	0.0546879	16.8486	1.40387e-63	1.01242	0.965261
ENSDARG00000006924	fbxo38	FBXO38	1.08429	0.129816	-1.03362	0.639007	-1.20657	0.000493518	-1.07658	0.26544
ENSDARG00000006939	tbx16l	TBX3	16.5018	3.15816e-108	1.54541	0.0239758	-8.40365	4.43129e-73	1.27031	0.320253
ENSDARG00000006944	gdpd3b	GDPD1	-43.5744	1.98249e-18	-1.5219	0.109916	29.0454	1.65027e-13	1.02965	0.956958
ENSDARG00000006963	cse1l	CSE1L	1.31265	4.49683e-11	1.07867	0.116738	-1.42209	2.28189e-17	-1.1686	0.000786128
ENSDARG00000006978	zak	MAP3K20	1.87097	4.22753e-05	1.06398	0.815121	-1.78991	0.000186357	-1.018	0.97641
ENSDARG00000006981	ccdc113	CCDC113	1.42105	0.0231603	1.28476	0.199908	-1.29435	0.103546	-1.17038	0.500402
ENSDARG00000006983	celf3b	CELF3	-4.02233	6.22631e-135	1.30707	1.57097e-06	3.50797	3.57389e-107	-1.49868	1.1778e-13
ENSDARG00000006990	creld1b	CRELD1	-1.51871	8.28591e-12	1.07923	0.285876	1.44552	4.16837e-09	-1.13387	0.0687027
ENSDARG00000007009	hoxa11b	HOXA11	1.62822	2.18975e-12	-1.19784	0.0240422	-1.59388	5.49415e-11	1.22363	0.0123337
ENSDARG00000007024	uox	UOX	-2.17217	3.95825e-38	1.10074	0.163035	1.70203	8.97791e-18	-1.40478	3.03857e-08
ENSDARG00000007025	ttc9c	TTC9	2.18048	5.98582e-25	1.38145	0.000333697	-2.00726	9.89841e-20	-1.27177	0.0112534
ENSDARG00000007034	hnrpkl	HNRNPK	-1.1813	7.7297e-05	-1.35393	2.94192e-12	-1.07546	0.0966546	1.06572	0.22136
ENSDARG00000007045	cnot4a	CNOT4	1.07124	0.254298	-1.17517	0.0149127	-1.62237	2.55244e-16	-1.28875	5.07947e-05
ENSDARG00000007065	mrps18b	MRPS18B	2.66651	1.04504e-75	-1.02468	0.753693	-2.07041	2.64294e-42	1.3197	4.50435e-06
ENSDARG00000007077	ankrd50l	ANKRD23	2.8227	2.37979e-108	1.18417	0.00284983	-2.53472	8.0192e-86	-1.06337	0.369131
ENSDARG00000007081	pias4a	PIAS4	1.4837	2.62956e-22	-1.18838	0.000114984	-1.72664	4.03925e-40	1.02117	0.732895
ENSDARG00000007086	aqp10a	AQP10	1.58036	0.0200592	1.89103	0.00298956	1.03752	0.896356	-1.1534	0.640273
ENSDARG00000007092	xab2	XAB2	1.90051	1.43362e-39	1.16638	0.00612757	-1.71763	2.89376e-28	-1.05415	0.439322
ENSDARG00000007097	her13	HES6	2.46663	4.70023e-41	1.01129	0.907331	-1.82744	1.25839e-19	1.33469	0.000177646
ENSDARG00000007098	itm2ba	ITM2B	-1.13663	0.000254621	-1.17786	7.17995e-06	1.27353	3.77581e-12	1.31972	1.11837e-14
ENSDARG00000007099	cx43.4	GJC1	5.02295	0	-1.01564	0.751325	-4.7735	0	1.06871	0.137002
ENSDARG00000007108	lipia	LIPH	1.45112	8.31424e-10	1.45644	8.43857e-09	-1.15717	0.0178105	-1.16142	0.0450528
ENSDARG00000007125	asb6	ASB6	1.3362	0.00178442	1.18616	0.11626	-1.31262	0.00359367	-1.16525	0.180685
ENSDARG00000007127	acat2	ACAA1	1.09015	0.100659	1.01378	0.843698	1.01627	0.762092	1.09283	0.150823
ENSDARG00000007129	slc6a16a	SLC6A15	-3.38592	2.5179e-30	1.02524	0.8579	3.18296	5.48217e-26	-1.09043	0.465479
ENSDARG00000007130	mrto4	MRTO4	4.89757	3.48814e-193	1.24156	0.000607321	-4.41333	3.17101e-167	-1.11883	0.117699
ENSDARG00000007135	cnot3a	CNOT3	1.15928	0.00141737	-1.17672	0.00132973	-1.50793	9.13908e-19	-1.10541	0.0668925
ENSDARG00000007136	gtf2h4	SH3BP5L	-2.08972	3.0202e-15	-1.4367	1.30066e-05	2.58716	9.27426e-25	1.77887	2.32468e-12
ENSDARG00000007141	psmc3	PSMC1	1.80898	1.74195e-50	1.09996	0.0349877	-1.69961	1.38349e-40	-1.03346	0.554834
ENSDARG00000007149	l1cama	L1CAM	-8.89027	2.75745e-248	1.00232	0.981847	8.06017	1.70948e-220	-1.10546	0.0963213
ENSDARG00000007151	kcnk2b	KCNK10	-5.07534	4.51808e-11	-1.04888	0.874209	5.24869	4.02629e-11	1.08666	0.749616
ENSDARG00000007169	itgb1bp1	ITGB1BP1	1.3813	1.39865e-10	1.66757	7.80114e-22	-1.12206	0.025607	-1.35461	6.15062e-08
ENSDARG00000007171	aig1	ADTRP	-7.0059	1.78602e-78	-1.1043	0.298604	5.98715	5.9891e-63	-1.05937	0.599014
ENSDARG00000007172	plxna3	PLXNA1	-1.68299	1.71245e-31	-1.02198	0.701418	1.5841	3.19968e-24	-1.03957	0.501595
ENSDARG00000007175	recql	BLM	2.63164	4.24081e-94	1.23583	0.000209307	-2.42863	1.95771e-77	-1.14051	0.0334679
ENSDARG00000007179	sash1a	SAMD5	1.03326	0.46822	-1.2027	4.17288e-05	1.01288	0.787224	1.25871	2.89209e-07
ENSDARG00000007180	slc30a4	SLC30A4	1.02199	0.74654	-1.18967	0.00447748	1.0074	0.903712	1.22483	0.00103925
ENSDARG00000007181	nadk2	NADK2	1.33719	2.35921e-06	1.15066	0.045509	-1.19588	0.00455792	-1.02907	0.76606
ENSDARG00000007184	zbtb16a	ZBTB16	5.93849	2.8477e-305	-1.41382	1.8428e-11	-6.42636	0	1.30648	3.57797e-07
ENSDARG00000007186	ppp1r8a	PPP1R8	-1.04158	0.68897	1.01804	0.915541	-1.04206	0.77271	-1.10498	0.469667
ENSDARG00000007195	grm2b	GRM1	-12.902	5.75672e-302	-1.10971	0.0605724	10.6201	3.50344e-244	-1.09459	0.119922
ENSDARG00000007196	rae1	RAE1	1.96987	2.54324e-51	1.22131	7.25399e-05	-1.93424	7.55677e-48	-1.19923	0.000494894
ENSDARG00000007198	mta1	MTA1	-1.08021	0.140469	-1.20142	0.00129695	-1.119	0.0445213	-1.00611	0.948302
ENSDARG00000007207	cnpy2	AC073896.1	1.04857	0.410082	-1.72888	1.22461e-20	-1.60796	5.35496e-16	1.12742	0.0675061
ENSDARG00000007216	abce1	ABCE1	2.69736	3.39593e-144	1.24435	1.42772e-07	-2.47338	2.40891e-120	-1.14102	0.00308701
ENSDARG00000007217	wdr55	WDR55	4.08668	1.53556e-89	-1.10775	0.264473	-3.50225	7.90512e-71	1.29257	0.00241635
ENSDARG00000007219	actn1	ACTN1	-1.09245	0.0314821	1.05271	0.287122	1.04338	0.318236	-1.10222	0.0390592
ENSDARG00000007220	ncam1b	NCAM1	1.2027	0.00341752	-1.1438	0.0592216	-1.3567	1.40891e-06	1.01396	0.904283
ENSDARG00000007221	pbk	PBK	3.86857	2.41657e-204	-1.20109	0.000672047	-3.88393	5.92877e-199	1.19633	0.00104642
ENSDARG00000007231	ryk	RYK	1.50448	1.11475e-21	-1.12421	0.0183451	-1.69539	9.78575e-34	-1.00239	0.993588
ENSDARG00000007241	mycb	MYC	1.93141	8.88937e-54	1.13797	0.00991766	-2.08775	8.35493e-65	-1.2301	2.26832e-05
ENSDARG00000007244	acp2	ACP2	-1.05906	0.311624	1.16971	0.00750189	1.36682	1.38352e-08	1.10335	0.138101
ENSDARG00000007245	rundc3aa	RUNDC3A	-3.91925	4.12956e-26	-1.2204	0.0775852	3.94645	1.46027e-25	1.22929	0.0693147
ENSDARG00000007247	ric8a	RIC8A	-5.36276	1.85713e-99	-1.04778	0.571996	5.58235	1.01964e-102	1.0908	0.281251
ENSDARG00000007250	use1	USE1	1.22324	0.000438016	1.07501	0.300245	-1.2083	0.00105729	-1.06188	0.427483
ENSDARG00000007257	rab5ab	AC099811.2	1.7546	4.91593e-36	1.03336	0.592225	-1.84103	7.16802e-41	-1.08428	0.16067
ENSDARG00000007264	nipsnap2	NIPSNAP1	-1.53137	1.01277e-17	1.27711	3.37823e-06	1.34502	4.33136e-09	-1.45405	4.02175e-13
ENSDARG00000007271	mynn	MYNN	1.55119	1.75442e-24	1.00742	0.915926	-1.74072	1.25129e-36	-1.13052	0.0170267
ENSDARG00000007275	si:ch211-251b21.1	NA	-11.4	0	-1.12121	0.00330261	12.0167	0	1.18189	1.64104e-05
ENSDARG00000007276	ela3l	CELA2A	-12.2118	1.93805e-21	3.15845	1.91716e-11	26.8714	1.29108e-41	-1.43118	0.0841067
ENSDARG00000007277	myf5	MYF5	3.25137	2.99378e-43	1.12712	0.331047	-2.92522	3.55723e-35	-1.01415	0.94676
ENSDARG00000007278	ect2	ECT2	2.41653	6.10006e-69	-1.02593	0.721877	-2.57455	2.43384e-76	-1.03847	0.62369
ENSDARG00000007279	yipf5	YIPF5	1.2091	0.000444662	-1.33665	3.70521e-07	-1.48174	5.953e-13	1.0907	0.188563
ENSDARG00000007285	mrpl57	MRPL57	2.28835	1.01171e-61	1.33923	4.04779e-07	-2.38204	6.00098e-66	-1.39409	6.41502e-09
ENSDARG00000007289	metrnlb	METRN	2.09437	3.36044e-10	-1.23763	0.176165	-2.68674	1.48012e-15	-1.03666	0.876349
ENSDARG00000007294	aco2	ACO2	-1.51131	1.49218e-27	-1.04263	0.363291	1.53842	9.68012e-30	1.06134	0.208767
ENSDARG00000007302	sh3gl3b	SH3GL1	1.51426	9.28948e-07	1.11429	0.2888	-1.26058	0.00732002	1.07802	0.530144
ENSDARG00000007315	tmpoa	LEMD1	2.83376	9.77756e-140	1.00524	0.941651	-2.92686	6.35211e-145	-1.03828	0.526576
ENSDARG00000007320	rpl7	RPL7	2.24207	2.70096e-80	1.32559	1.83222e-10	-2.01003	9.44142e-61	-1.1884	0.000240732
ENSDARG00000007323	chmp4bb	CHMP4A	1.23854	1.92729e-06	-1.08835	0.10075	-1.14378	0.00325506	1.17852	0.000975494
ENSDARG00000007329	tbx16	MGA	8.4957	4.69493e-51	-1.08297	0.84782	-11.3205	9.7436e-55	-1.23152	0.454758
ENSDARG00000007344	tcap	TCAP	-4.9017	3.18039e-52	5.1589	2.28369e-149	24.254	5.73998e-304	-1.04225	0.720446
ENSDARG00000007347	degs1	DEGS1	1.82476	4.13629e-36	1.25965	1.32724e-05	-1.83093	6.62544e-36	-1.26392	1.42024e-05
ENSDARG00000007349	dmrt1	DMRT1	1.86169	5.51033e-05	1.22345	0.294228	-1.32776	0.0670325	1.14599	0.551066
ENSDARG00000007356	fgf20a	FGF16	-1.22699	0.122606	1.36877	0.0335687	1.30761	0.0529504	-1.28437	0.108133
ENSDARG00000007359	UBL4A	UBL4A	1.83111	4.09497e-26	1.0308	0.706688	-1.6608	1.96105e-18	1.06959	0.387541
ENSDARG00000007362	sft2d1	SFT2D1	1.47629	1.19859e-10	-1.45836	9.16799e-10	-1.24093	0.000386958	1.73496	2.47275e-19
ENSDARG00000007366	AMDHD1	AMDHD1	1.07037	0.402162	1.10422	0.310922	-1.16216	0.0591855	-1.19893	0.0475917
ENSDARG00000007369	tcf7l1b	TCF7L1	1.34519	1.98945e-08	-1.83495	3.41939e-29	-1.71368	2.20832e-23	1.44037	2.06778e-11
ENSDARG00000007370	dysf	DYSF	1.4501	5.17696e-16	-1.0962	0.0802536	-1.24004	3.44195e-06	1.2819	4.36306e-07
ENSDARG00000007377	odc1	AZIN2	4.89199	0	1.56373	5.18518e-27	-3.83922	2.52764e-259	-1.22722	3.68931e-06
ENSDARG00000007382	ubtd1a	UBTD1	-1.69915	3.27765e-09	1.01124	0.938502	1.73982	1.27618e-09	1.01261	0.945271
ENSDARG00000007383	kcnk6	KCNK6	2.39677	3.56338e-47	-1.63193	4.046e-14	-2.35989	2.59079e-44	1.65742	5.15141e-15
ENSDARG00000007385	cct7	CCT7	2.37249	2.92571e-132	1.0712	0.0913988	-2.38112	9.11588e-133	-1.0751	0.0911651
ENSDARG00000007387	irf2a	IRF1	2.66851	3.00013e-95	1.03086	0.64748	-2.18331	1.78855e-60	1.18563	0.00279518
ENSDARG00000007396	rnd3b	RND1	1.01551	0.779196	1.22853	0.000942336	1.36954	1.53957e-07	1.13208	0.0729719
ENSDARG00000007398	lrrk1	LRRK1	-1.94034	0.000675186	-1.12326	0.599688	2.1953	3.89403e-05	1.27133	0.223541
ENSDARG00000007405	strap	STRAP	1.90309	1.46348e-66	1.22289	1.02582e-06	-1.72927	3.69159e-48	-1.1112	0.0197377
ENSDARG00000007406	phox2a	ISX	-1.82965	2.3724e-20	-1.74744	3.17019e-21	1.70875	1.20625e-15	1.63203	5.69382e-17
ENSDARG00000007407	barx1	BARX1	-4.35584	3.72255e-101	-1.06625	0.35562	3.83811	5.81667e-81	-1.0643	0.405106
ENSDARG00000007409	ppifa	PPIA	1.17631	0.0500939	1.12733	0.226515	-1.1226	0.186484	-1.07586	0.542488
ENSDARG00000007412	slc2a1b	SLC2A1	-4.29455	1.2722e-66	1.23321	0.00478509	4.86895	2.86318e-78	-1.0876	0.347257
ENSDARG00000007413	arid2	ARID2	1.04198	0.340024	-1.52501	2.41651e-22	-1.85997	5.30074e-49	-1.17051	0.000490762
ENSDARG00000007418	chmp4c	CHMP4A	2.31252	7.95704e-34	1.35088	0.000236755	-2.16622	1.87557e-28	-1.26546	0.00613824
ENSDARG00000007421	ftcd	FTCD	-2.8434	7.38263e-124	-1.02722	0.621558	2.38951	3.19635e-83	-1.1584	0.00133504
ENSDARG00000007425	apol1	APOL1	-1.41405	0.000196705	1.04654	0.697316	1.54886	2.44582e-06	1.04667	0.7227
ENSDARG00000007429	ndor1	NDOR1	1.97455	4.35243e-30	1.27539	0.000503851	-1.86885	4.47002e-25	-1.20714	0.0109178
ENSDARG00000007430	prdm12b	PRDM12	2.30629	3.08869e-49	1.32784	1.65383e-05	-2.29677	8.2412e-48	-1.32239	2.64799e-05
ENSDARG00000007436	avpr2aa	AVPR2	-3.60626	1.57499e-14	1.00149	1	2.57331	1.84672e-07	-1.40301	0.0355301
ENSDARG00000007438	ube2ib	UBE2I	2.29154	8.55231e-112	1.22276	4.79493e-07	-2.24544	1.20726e-105	-1.19817	1.09328e-05
ENSDARG00000007443	fbxl18	FBXL18	1.43381	3.92332e-07	1.13176	0.161351	-1.45899	2.91988e-07	-1.15167	0.125996
ENSDARG00000007444	ift81	IFT81	1.08349	0.327579	-1.06239	0.555869	-1.06462	0.46203	1.08122	0.463569
ENSDARG00000007449	slc25a39	SLC25A39	1.30202	2.61922e-07	1.10458	0.0979253	-1.28899	8.61744e-07	-1.09352	0.158122
ENSDARG00000007461	srgap1a	SRGAP1	1.65122	5.35964e-08	-1.19771	0.0884996	-1.52998	4.05658e-06	1.29262	0.0170464
ENSDARG00000007465	tdrd1	TDRD1	-1.24004	0.295532	-1.00355	1	-1.04039	0.959633	-1.28568	0.345482
ENSDARG00000007477	fbxo8	FBXO8	-1.37213	1.78543e-05	-1.00252	1	1.29402	0.000684229	-1.05769	0.565177
ENSDARG00000007480	rpe65a	RPE65	-20.5326	0	-1.20502	4.94419e-05	14.0373	0	-1.2137	2.28276e-05
ENSDARG00000007485	epc2	EPC1	1.00385	0.961084	1.12196	0.034138	-1.06202	0.234351	-1.18698	0.00129017
ENSDARG00000007490	adrb1	ADRB1	-1.58966	0.00842118	1.35204	0.114062	1.84701	0.000525479	-1.16346	0.480401
ENSDARG00000007494	st3gal8	C20orf173	-1.00027	1	-1.08928	0.323166	-1.24001	0.00303523	-1.1387	0.118214
ENSDARG00000007496	ufl1	UFL1	1.43925	1.75615e-10	1.13249	0.0612009	-1.47441	1.49333e-11	-1.16017	0.0277885
ENSDARG00000007523	kmt2e	KMT2E	-1.5605	9.28698e-28	-1.63482	1.70483e-31	-1.18917	5.89137e-05	-1.13511	0.00512241
ENSDARG00000007526	ndufs2	NDUFS2	1.06397	0.121706	1.3168	1.32735e-11	-1.00357	0.933423	-1.24205	2.47104e-07
ENSDARG00000007531	zcchc9	ZCCHC9	2.78364	1.64933e-69	1.34544	3.76383e-05	-2.62049	6.5001e-60	-1.26663	0.0015814
ENSDARG00000007553	opn4.1	OPN4	-20.6871	1.20797e-135	1.14687	0.0744094	24.4586	2.42975e-154	1.03185	0.769059
ENSDARG00000007560	sema3bl	SEMA3A	-3.38866	4.14381e-75	-1.087	0.219467	3.04584	2.76179e-60	-1.02346	0.783038
ENSDARG00000007566	appbp2	APPBP2	-1.37911	1.38715e-12	-1.259	6.57935e-07	1.23423	6.36185e-06	1.12674	0.0167019
ENSDARG00000007576	crybb1l1	CRYBB1	-10.5559	0	2.28516	9.02512e-108	23.4305	0	-1.02949	0.575903
ENSDARG00000007582	si:ch1073-155h21.1	CASR	12.4588	2.35374e-54	2.69005	0.00311186	-9.58743	8.3532e-45	-2.07437	0.0525774
ENSDARG00000007597	bloc1s4	BCAS4	1.40238	5.9228e-08	-1.08964	0.261949	-1.40987	8.46079e-08	1.08384	0.316497
ENSDARG00000007601	zmynd8	ZMYND8	-3.006	1.53475e-60	-1.23683	0.00109187	2.3854	6.66225e-36	-1.01882	0.845356
ENSDARG00000007603	stxbp2	STXBP1	1.22584	1.49555e-05	1.32883	7.08835e-09	-1.01536	0.771395	-1.10067	0.0924886
ENSDARG00000007614	wwox	WWOX	-1.28206	0.00593698	1.23571	0.0325885	1.28691	0.00689271	-1.23105	0.038243
ENSDARG00000007624	gins1	GINS1	5.30954	5.7966e-123	1.09261	0.373258	-4.98418	1.97655e-110	-1.02572	0.872389
ENSDARG00000007630	mkrn2	MKRN1	1.21882	0.00192472	1.25463	0.00151994	-1.36483	1.38324e-06	-1.40494	9.89734e-07
ENSDARG00000007639	cnot4b	CNOT4	-1.07889	0.127773	-1.14104	0.0190006	-1.15303	0.00671899	-1.09023	0.15215
ENSDARG00000007654	nsfa	NSF	-11.864	0	1.02153	0.671692	11.6249	0	-1.04251	0.409044
ENSDARG00000007655	crybb1l3	CRYBB1	-6.37831	3.1239e-47	1.62894	8.74933e-08	11.8176	4.62445e-92	1.13796	0.25457
ENSDARG00000007657	ccnh	CCNH	2.37436	1.6709e-28	1.12135	0.249141	-1.96423	5.56978e-18	1.07796	0.51983
ENSDARG00000007663	amph	AMPH	-8.63095	0	-1.03343	0.493935	7.98399	0	-1.04603	0.365471
ENSDARG00000007671	ghrb	GHR	1.243	0.000763577	-1.1499	0.0584742	-1.22864	0.00201148	1.16333	0.0419864
ENSDARG00000007678	ttyh3b	TTYH3	-4.38652	3.9476e-225	-1.41883	4.773e-15	3.87977	1.5e-188	1.25493	9.98059e-07
ENSDARG00000007682	ppdpfa	PPDPF	-1.14038	0.00490407	-1.00239	0.979007	-1.27188	2.98711e-07	-1.44697	2.10153e-14
ENSDARG00000007691	cul1b	CUL1	1.05424	0.237901	1.07299	0.164635	-1.03117	0.506801	-1.04952	0.398611
ENSDARG00000007693	nfkbiab	NFKBIA	1.10539	0.0248887	1.69341	3.91612e-33	1.29012	3.64254e-09	-1.18745	0.000407388
ENSDARG00000007697	fabp7a	FABP3	-6.6813	0	-1.05146	0.284343	6.01324	0	-1.05672	0.268464
ENSDARG00000007708	nsa2	NSA2	1.49077	5.4692e-27	1.36344	8.93375e-16	-1.29669	2.95438e-12	-1.18594	3.0579e-05
ENSDARG00000007709	adamts8a	ADAMTS1	-2.15705	1.82017e-08	1.5043	0.0006645	3.12423	4.22231e-18	-1.03835	0.871991
ENSDARG00000007711	rab3il1	RAB3IL1	1.20723	0.00618718	1.11131	0.206285	-1.44011	1.19919e-07	-1.32571	0.000163653
ENSDARG00000007715	lgsn	LGSN	-254.54	0	3.72713	7.28283e-140	770.217	0	-1.22481	0.00114012
ENSDARG00000007720	sub1b	SUB1	2.73502	1.4183e-74	1.17068	0.0122735	-1.97316	3.39254e-35	1.18402	0.0100203
ENSDARG00000007722	nudt8	NUDT7	1.42771	8.75293e-05	-1.02102	0.884746	-1.6107	2.25556e-07	-1.10499	0.406098
ENSDARG00000007723	efnb1	EFNB1	-1.43239	1.9032e-07	1.00559	0.973934	1.22862	0.0043916	-1.17236	0.0411494
ENSDARG00000007727	rgl2	RGL2	-1.77196	2.70977e-07	-1.06441	0.64142	1.63621	1.98944e-05	-1.01736	0.935772
ENSDARG00000007734	stn1	STN1	1.57431	3.13899e-08	1.1129	0.31894	-1.72087	1.01437e-10	-1.21656	0.0536508
ENSDARG00000007737	zyg11	ZYG11A	-1.56412	4.74234e-19	-1.00482	0.953828	1.78951	2.96703e-31	1.14963	0.00990726
ENSDARG00000007739	atp1a1a.2	ATP12A	1.27201	3.59443e-11	1.09401	0.0278592	-1.20481	3.67161e-07	-1.03622	0.470718
ENSDARG00000007743	il15l	IL15	-1.41873	0.0316311	1.01356	0.970618	1.47177	0.0162102	1.02361	0.933349
ENSDARG00000007744	tsr1	TSR1	3.90176	2.43498e-172	1.05752	0.366197	-3.65834	1.06038e-155	1.00852	0.927159
ENSDARG00000007745	uqcrfs1	UQCRFS1	1.18181	6.92728e-05	-1.16029	0.00105204	-1.32132	2.88994e-11	1.03778	0.518086
ENSDARG00000007751	lmnl3	LMNA	-1.59376	7.86537e-05	1.54927	0.000202536	2.05217	6.62723e-10	-1.20313	0.180735
ENSDARG00000007753	cpne2	CPNE1	-12.0668	7.00158e-173	-1.0813	0.300563	9.43119	9.49623e-131	-1.18296	0.0178924
ENSDARG00000007755	wdr61	WDR61	2.41551	7.23106e-97	1.10985	0.0508668	-2.40627	5.79108e-93	-1.10563	0.0706341
ENSDARG00000007760	spg21	SPG21	1.37559	6.83863e-08	1.11812	0.108103	-1.27007	7.12048e-05	-1.03237	0.728376
ENSDARG00000007764	klhdc10	KLHDC10	-1.3614	1.81505e-07	-1.25992	0.000180052	1.272	6.66233e-05	1.17719	0.0121818
ENSDARG00000007774	vash2	VASH1	1.45088	2.26891e-10	-1.29657	3.42115e-05	-1.36548	1.53306e-07	1.37767	3.06442e-07
ENSDARG00000007786	tmx2b	AP001931.2	1.26264	0.000108444	-1.69857	3.28149e-18	-1.19251	0.003833	1.79845	8.12187e-22
ENSDARG00000007788	atp2b1b	ATP2B1	-16.2145	0	-1.32732	5.58528e-11	12.406	0	1.01567	0.806567
ENSDARG00000007791	ppp2r1ba	PPP2R1A	1.21151	5.38276e-07	-1.00972	0.857882	-1.24126	1.76978e-08	-1.01469	0.80543
ENSDARG00000007795	cst3	CST1	2.64891	2.19667e-65	-1.31595	7.13465e-06	-3.10491	3.55867e-86	1.12268	0.0939805
ENSDARG00000007804	gas6	GAS6	1.54683	4.76486e-18	1.13786	0.0295184	-1.66896	1.03331e-23	-1.22771	0.000364428
ENSDARG00000007807	cyth3a	CYTH1	-6.666	6.11528e-113	-1.26537	0.000603446	5.93441	4.39946e-95	1.12668	0.110115
ENSDARG00000007808	zdhhc16a	ZDHHC16	-1.08028	0.242506	1.11142	0.154063	1.07153	0.297735	-1.1205	0.143652
ENSDARG00000007812	sp3b	SP3	1.34151	3.07697e-14	1.09119	0.0527605	-1.44142	9.76368e-21	-1.17246	0.000253472
ENSDARG00000007813	rnpepl1	LTA4H	-1.19425	0.00741074	-1.29713	0.000109092	1.16316	0.025235	1.26337	0.000643364
ENSDARG00000007818	palm1b	PALM	-2.26434	1.40928e-54	-1.29939	1.03142e-06	2.03608	3.91656e-41	1.16842	0.00682489
ENSDARG00000007823	atf3	ATF3	-1.72837	1.02657e-09	1.42886	1.37968e-05	2.6201	7.84781e-29	1.06101	0.590996
ENSDARG00000007824	camta1b	CAMTA1	-20.5276	0	-1.28189	6.5681e-09	19.6032	0	1.22432	4.07058e-06
ENSDARG00000007825	map2k1	MAP2K1	-1.7467	5.73594e-26	1.00565	0.94941	1.47993	4.20525e-13	-1.18693	0.00302523
ENSDARG00000007836	ctsla	CTSL	2.19679	1.94383e-108	1.26857	1.38792e-10	-2.03217	1.36426e-88	-1.1735	4.12159e-05
ENSDARG00000007856	rtn4rl1a	RTN4RL1	-11.1899	3.2095e-12	-1.8039	0.0177297	7.30257	1.61924e-07	1.18311	0.577577
ENSDARG00000007863	tra2a	TRA2A	1.48562	5.37482e-22	1.03553	0.504539	-1.58072	1.38793e-28	-1.10183	0.0482039
ENSDARG00000007867	dazap2	DAZAP2	-1.44494	7.24282e-13	-1.26359	1.41601e-05	1.23519	5.06542e-05	1.08016	0.221417
ENSDARG00000007869	ehd3	EHD1	-2.01061	1.00818e-13	-1.36312	0.000108376	2.72023	1.98182e-27	1.84445	1.26189e-14
ENSDARG00000007885	fancl	FANCL	3.4058	5.80523e-20	1.28941	0.169225	-2.78447	3.37388e-14	-1.05437	0.848516
ENSDARG00000007886	slc35b2	SLC35B1	1.08092	0.175162	-1.14075	0.0333749	-1.23261	0.000221307	1.00036	1
ENSDARG00000007891	meox1	MEOX1	3.89525	1.53345e-153	1.00673	0.948562	-4.3204	9.24594e-171	-1.11664	0.113308
ENSDARG00000007892	pdcd2	PDCD2	3.24729	3.30956e-68	1.3893	8.58195e-05	-2.62278	1.70471e-46	-1.12217	0.26133
ENSDARG00000007901	crnkl1	CRNKL1	2.01375	4.73009e-52	1.0301	0.648573	-2.23085	5.11457e-66	-1.14116	0.0176016
ENSDARG00000007912	si:ch211-196i2.1	NA	-3.43202	2.7843e-98	-1.30951	1.07464e-06	2.47344	8.30447e-50	-1.05956	0.380955
ENSDARG00000007916	xpnpep3	XPNPEP3	1.85538	1.86344e-25	1.21619	0.0041801	-1.66179	1.8036e-17	-1.08931	0.276506
ENSDARG00000007918	ttc27	TTC27	2.09235	2.94421e-42	-1.02363	0.765865	-2.16973	3.91032e-45	-1.01305	0.891008
ENSDARG00000007923	ptpn1	PTPN1	1.67325	4.64282e-35	1.01578	0.7945	-1.59916	7.83751e-29	1.03007	0.625694
ENSDARG00000007941	hmx4	AC004080.3	-1.32654	4.34236e-05	-1.21633	0.0102888	-1.04865	0.5312	-1.14367	0.0983361
ENSDARG00000007943	gabpb2a	GABPB1	2.37427	2.56745e-48	-1.40562	1.15341e-07	-2.13027	8.95907e-37	1.56662	1.99105e-12
ENSDARG00000007944	lhx1b	LHX1	-1.33238	0.00146613	-1.02237	0.872111	1.32919	0.00179378	1.01995	0.886369
ENSDARG00000007950	itga11b	ITGA10	-10.2908	8.8019e-16	-1.03542	0.913059	10.2341	3.77411e-15	1.03295	0.934747
ENSDARG00000007955	iars	IARS1	2.44121	1.34807e-58	-1.15011	0.0255986	-2.65688	5.07398e-69	1.05675	0.467342
ENSDARG00000007959	hibadhb	HIBADH	1.35869	1.1923e-13	1.15704	0.00147465	-1.44624	8.50582e-19	-1.2316	4.65257e-06
ENSDARG00000007960	hnrnpaba	HNRNPAB	1.82803	1.72891e-39	-1.46491	8.98111e-16	-2.64908	4.3175e-98	1.01088	0.88794
ENSDARG00000007971	cks1b	CKS1B	4.75343	7.15378e-142	1.29903	0.000351474	-4.15117	2.04845e-117	-1.13447	0.133959
ENSDARG00000007975	fth1b	FTH1	-2.90717	4.83693e-61	1.17602	0.0104795	3.12924	1.2208e-68	-1.09252	0.212018
ENSDARG00000007976	si:ch211-220f16.2	NA	-1.24249	2.95098e-05	1.06175	0.311352	1.5704	1.29424e-18	1.19041	0.00165716
ENSDARG00000007982	onecut1	ONECUT1	-1.23888	0.0179124	-2.11533	2.00874e-19	1.16532	0.113713	1.9898	1.03619e-16
ENSDARG00000007988	masp2	C1R	-1.90801	1.47028e-23	-1.59744	7.31626e-13	1.15757	0.0351329	-1.03182	0.727006
ENSDARG00000007989	nedd8	NEDD8	1.94116	1.63453e-42	1.04285	0.507242	-2.0005	2.94906e-45	-1.07473	0.260679
ENSDARG00000007990	wt1b	WT1	-1.59878	0.000128905	1.0443	0.825818	1.15763	0.289085	-1.44229	0.00549639
ENSDARG00000007996	pou2f1b	POU2F1	-1.45013	1.49673e-13	-1.14795	0.0090863	1.41546	1.09449e-11	1.12052	0.0412062
ENSDARG00000008010	zgc:194189	FOXL2	-4.15	1.01337e-08	1.6291	0.0358896	3.70034	4.12182e-07	-1.82514	0.007502
ENSDARG00000008014	nudt17	NUDT17	-1.0576	0.395755	1.13358	0.0813864	1.11049	0.112558	-1.07959	0.342138
ENSDARG00000008020	med31	MED31	1.66708	4.10813e-21	1.11476	0.100813	-1.73858	1.04583e-23	-1.16259	0.0223536
ENSDARG00000008022	kif18a	KIF18A	3.25748	7.49628e-122	1.15032	0.0374834	-3.21575	8.05185e-115	-1.13561	0.0686617
ENSDARG00000008026	fam129bb	NIBAN2	-1.30842	1.09979e-06	-1.32049	9.24414e-07	1.13415	0.0273333	1.14461	0.0266977
ENSDARG00000008030	myl9b	MYL12A	2.81347	3.38548e-135	-1.01988	0.730614	-2.00245	8.38465e-63	1.43294	5.52938e-16
ENSDARG00000008032	sart3	SART3	1.47795	1.48359e-23	-1.09904	0.0352982	-1.53673	1.49358e-27	1.057	0.270591
ENSDARG00000008034	skib	SKI	1.35149	5.69543e-12	1.00934	0.895207	-1.46576	9.75718e-18	-1.09469	0.0943682
ENSDARG00000008049	si:dkey-42i9.4	BTG1	3.70484	1.0523e-241	1.32269	1.39511e-10	-3.14256	1.74165e-185	-1.12196	0.0181146
ENSDARG00000008060	scara3	SCARA3	-21.7398	5.74452e-91	-1.2322	0.0322919	19.294	2.16772e-79	1.09516	0.413496
ENSDARG00000008068	tma16	TMA16	5.13774	8.93254e-193	1.07862	0.31116	-4.3396	8.23665e-167	1.09759	0.236339
ENSDARG00000008097	srsf9	RBMY1A1	1.64036	3.97865e-25	-1.00822	0.907873	-1.8696	1.55761e-38	-1.13047	0.0307433
ENSDARG00000008100	slc7a10a	SLC7A10	-12.3833	0	-1.13367	0.00745187	11.3167	0	1.03613	0.543117
ENSDARG00000008105	mettl2a	METTL2A	2.99901	3.43232e-105	1.08907	0.203973	-2.9447	1.0407e-98	-1.06937	0.365213
ENSDARG00000008107	src	FGR	1.12056	0.133276	-1.1892	0.0368374	-1.10726	0.185129	1.20348	0.0304037
ENSDARG00000008119	si:ch211-195d17.2	E2F6	1.34529	4.17903e-08	1.17256	0.012505	-1.66513	3.84491e-20	-1.45135	3.73565e-10
ENSDARG00000008127	pcdh15b	PCDH15	-7.98468	2.57447e-64	-1.21914	0.0477359	6.57535	2.20313e-49	1.0044	0.993143
ENSDARG00000008131	sox1b	SOX1	1.46382	1.68336e-12	-1.25028	0.000382426	-1.99432	6.6695e-35	-1.0897	0.215771
ENSDARG00000008133	foxl1	FOXE1	-3.58086	1.65011e-42	-1.09122	0.358141	3.07549	2.32188e-31	-1.06687	0.536779
ENSDARG00000008140	kcnab1a	KCNAB1	-1.57488	0.0342204	-1.87642	0.0022472	1.40162	0.120689	1.67051	0.0118201
ENSDARG00000008141	rbl1	RBL1	1.76547	7.75238e-31	-1.34878	2.49983e-07	-2.61538	1.22143e-77	-1.09836	0.142133
ENSDARG00000008142	stxbp3	STXBP3	1.51607	2.26584e-20	-1.0049	0.951942	-1.58651	4.73847e-24	-1.04136	0.521904
ENSDARG00000008153	serinc5	SERINC4	1.5841	1.93101e-18	-1.5229	1.17355e-14	-1.59717	9.82127e-19	1.51043	5.53065e-14
ENSDARG00000008155	sms	SMS	1.10411	0.0336175	-1.2232	4.30945e-05	-1.18408	0.000310038	1.14058	0.0123017
ENSDARG00000008164	btr33	TRIM6	1.0131	1	1.12998	0.52654	1.05985	0.734236	-1.05238	0.856973
ENSDARG00000008165	caspa	CARD16	-2.11804	6.31544e-14	1.08226	0.503655	2.20815	4.88297e-15	-1.03802	0.803337
ENSDARG00000008170	dbnla	DBNL	1.64965	2.76309e-20	1.44857	1.87464e-10	-1.28051	5.11135e-06	-1.12443	0.0840995
ENSDARG00000008174	hoxb1a	HOXA1	12.2859	1.74719e-48	1.99538	0.0078472	-8.38221	3.76883e-37	-1.36249	0.344451
ENSDARG00000008184	mia3	EEA1	1.13981	0.00119219	-1.42344	1.06197e-17	-1.34847	1.9514e-13	1.20318	1.69272e-05
ENSDARG00000008186	syk	SYK	-3.96957	1.31556e-38	-1.34747	0.000362512	4.15071	3.96143e-40	1.40931	3.60812e-05
ENSDARG00000008188	sf1	SF1	1.42547	1.59828e-23	-1.20564	1.08367e-06	-2.08899	1.72678e-93	-1.21552	4.08773e-07
ENSDARG00000008191	tmeff1a	MSANTD3-TMEFF1	-5.89532	8.6657e-20	1.23569	0.133133	8.39969	1.42459e-30	1.1545	0.400311
ENSDARG00000008192	pank1a	PANK1	-1.91066	3.26919e-23	-1.08065	0.274473	2.00337	6.12469e-26	1.13312	0.0748551
ENSDARG00000008200	ugp2b	UGP2	1.30982	2.74361e-10	1.09269	0.0737959	-1.26282	6.74387e-08	-1.05349	0.356265
ENSDARG00000008203	pax1a	PAX1	-1.17994	0.204666	1.23473	0.112239	1.46051	0.00219562	1.00253	1
ENSDARG00000008209	myt1la	MYT1	-73.1748	0	-1.51695	5.04312e-12	50.2005	0	1.04139	0.623112
ENSDARG00000008218	znf410	ZNF410	1.10198	0.106833	1.73037	6.92239e-20	1.11518	0.0661068	-1.40806	4.69605e-08
ENSDARG00000008224	vps35	VPS35	1.01654	0.704517	1.07504	0.117992	-1.11372	0.00827233	-1.17782	0.000200138
ENSDARG00000008235	cog5	COG5	-1.1731	0.0236283	-1.10472	0.226701	1.08488	0.265685	1.02165	0.858666
ENSDARG00000008237	sars	SARS1	1.81253	2.99955e-49	-1.04111	0.422573	-1.76059	2.21562e-44	1.07183	0.168365
ENSDARG00000008238	manba	MANBA	1.79146	8.06546e-11	-1.11067	0.380878	-2.00383	6.70659e-14	-1.00713	0.991483
ENSDARG00000008239	mocs3	MOCS3	2.72665	4.63035e-29	1.62033	3.08674e-06	-1.73942	1.92656e-10	-1.03371	0.854199
ENSDARG00000008243	cct8	CCT8	1.90031	8.513e-68	1.04902	0.280791	-1.76046	6.14666e-53	1.029	0.582938
ENSDARG00000008247	vezf1a	VEZF1	-1.04364	0.599649	1.24449	0.0250383	-1.03525	0.742907	-1.34461	0.00194976
ENSDARG00000008249	ptchd4	PTCHD1	-4.56635	3.42862e-11	-1.50174	0.0370038	4.29433	4.59524e-10	1.41406	0.0856225
ENSDARG00000008255	cnot6a	CNOT6	-1.00599	0.886053	-1.39609	2.67048e-14	-1.17687	0.000192096	1.17921	0.000393184
ENSDARG00000008263	mfsd4ab	MFSD4A	4.13659	5.78469e-44	-1.02303	0.905119	-4.7029	1.29743e-48	-1.11145	0.500054
ENSDARG00000008275	klhl24b	KLHL24	-2.9335	6.31208e-62	-1.6448	2.2833e-17	2.53147	1.12437e-44	1.41944	3.67656e-09
ENSDARG00000008278	rcor2	RCOR2	2.32485	3.9567e-85	-1.05834	0.301413	-2.97769	6.62557e-136	-1.21021	0.000110274
ENSDARG00000008279	map2k7	MAP2K7	-1.93802	2.07501e-05	1.01796	0.946605	1.67604	0.00144193	-1.17693	0.374645
ENSDARG00000008287	fam114a1	FAM114A1	1.82126	1.52674e-32	-1.09448	0.144408	-1.89639	1.3029e-35	1.05111	0.487757
ENSDARG00000008292	eif2s3	EIF2S3	1.4346	1.46571e-23	1.17157	4.56474e-05	-1.43523	1.60014e-23	-1.17208	6.84972e-05
ENSDARG00000008305	hand2	HAND1	-1.32152	3.88687e-07	-1.21134	0.00103888	1.12009	0.0485525	1.02671	0.743404
ENSDARG00000008306	rdh5	DHRS9	-2.91116	5.05266e-37	1.00045	1	2.91311	6.01716e-36	1.00031	1
ENSDARG00000008310	ip6k2a	IP6K2	-1.64968	2.01478e-34	1.26004	3.27833e-08	1.97461	3.1381e-62	-1.0527	0.316944
ENSDARG00000008322	ambra1a	AMBRA1	-1.16077	0.0675099	1.03895	0.729489	1.17342	0.0575822	-1.02775	0.81209
ENSDARG00000008329	asic1a	ASIC1	-3.5471	2.65353e-33	-1.12152	0.251521	3.24421	4.15802e-27	1.02594	0.86122
ENSDARG00000008333	znfl2a	ZBTB17	20.731	0	1.72359	1.10238e-07	-18.5006	0	-1.53843	4.49528e-05
ENSDARG00000008363	mcl1b	MCL1	1.66391	3.93366e-25	1.15636	0.00779822	-1.25029	5.93932e-06	1.15087	0.01418
ENSDARG00000008370	csnk1da	CSNK1D	-1.08451	0.0541283	-1.126	0.00935353	-1.03541	0.42834	1.00275	0.975794
ENSDARG00000008372	spred2b	SPRED1	-1.19944	0.0198044	-1.18023	0.0402529	1.28587	0.00120831	1.2653	0.00334836
ENSDARG00000008377	epn2	EPN1	1.53054	2.06534e-28	-1.24601	6.73664e-08	-1.46963	2.97585e-23	1.29764	1.76993e-10
ENSDARG00000008380	brd7	BRD7	1.69864	4.7388e-35	1.11245	0.0298824	-1.59111	4.2667e-27	-1.04203	0.487305
ENSDARG00000008383	arpc1a	ARPC1A	1.5351	2.21792e-32	-1.03554	0.442055	-1.67176	2.83675e-45	-1.05165	0.280261
ENSDARG00000008384	hdac6	HDAC10	1.30777	1.20291e-08	1.00714	0.931514	-1.43461	3.66859e-14	-1.10483	0.0786873
ENSDARG00000008388	mmp14b	MMP14	-2.08231	5.25545e-60	-1.35502	2.34984e-11	1.6258	1.96562e-26	1.05796	0.307003
ENSDARG00000008395	snupn	SNUPN	2.66754	3.67814e-74	1.45677	2.46791e-09	-2.43177	1.19706e-59	-1.32805	1.68087e-05
ENSDARG00000008396	ftr24	NA	1.75752	1.04649e-12	-1.11728	0.297335	-2.079	8.8621e-19	-1.0588	0.64273
ENSDARG00000008398	cacna1c	CACNA1C	-10.9743	4.56214e-80	1.28529	0.00418125	13.3428	4.83849e-96	-1.05646	0.627438
ENSDARG00000008403	phospho1	PHOSPHO1	2.35954	1.7976e-40	1.02524	0.795936	-1.85538	3.93749e-22	1.2404	0.00588008
ENSDARG00000008407	tspan7b	AF241726.2	-3.1503	3.12651e-125	-1.62097	2.22428e-25	2.87723	3.86902e-105	1.48049	7.18139e-17
ENSDARG00000008413	atp11a	ATP11A	-2.36229	7.51461e-62	-1.18251	0.00136817	2.43522	1.69111e-65	1.21904	0.000169941
ENSDARG00000008414	exoc3l2a	EXOC3L2	-3.87889	3.46478e-18	-1.4818	0.000924538	4.44637	6.2803e-22	1.6995	5.34501e-06
ENSDARG00000008433	unc45b	UNC45A	7.96998	0	1.93124	1.60544e-55	-4.62447	0	-1.12058	0.0218568
ENSDARG00000008434	bcl2l1	BCL2	-1.29707	2.49864e-08	-1.09705	0.0710499	1.26085	1.07377e-06	1.06641	0.254464
ENSDARG00000008439	atxn10	ATXN10	1.89007	8.2419e-13	1.12958	0.290975	-1.61879	6.01786e-08	1.03361	0.841981
ENSDARG00000008447	fkbp4	FKBP4	2.2425	3.35932e-104	-1.11502	0.0100432	-2.30034	4.12933e-109	1.08698	0.0656707
ENSDARG00000008450	pcolce2a	PCOLCE	-3.31963	4.35232e-14	1.17574	0.302448	3.83811	1.30663e-17	-1.01652	0.955476
ENSDARG00000008454	cpeb1b	AC245033.1	-1.4937	0.0488605	1.30026	0.203975	2.07921	0.000179498	1.07092	0.843655
ENSDARG00000008457	faah2a	FAAH2	-4.41074	4.12678e-42	1.12466	0.249782	4.30555	1.97744e-39	-1.15188	0.181759
ENSDARG00000008461	anapc5	ANAPC5	2.28957	8.50896e-27	-1.36466	0.000785518	-3.34706	2.73184e-49	-1.07128	0.546722
ENSDARG00000008472	apex2	APEX2	1.3477	9.47057e-05	1.22259	0.0269662	-1.43671	3.30272e-06	-1.30337	0.00307016
ENSDARG00000008480	trmt61a	TRMT61A	4.4797	3.16496e-143	1.06355	0.463827	-3.82859	1.46888e-114	1.10012	0.254464
ENSDARG00000008485	lrp3	LRP10	1.01424	0.951746	1.0052	0.983964	1.16186	0.0922409	1.17233	0.132353
ENSDARG00000008487	dmd	DMD	-1.34176	4.61832e-11	1.34952	2.61304e-11	1.68238	8.91239e-32	-1.07629	0.169543
ENSDARG00000008490	ltv1	AL049844.3	2.47054	3.34454e-97	1.12978	0.0174792	-2.12406	2.60699e-67	1.02951	0.654153
ENSDARG00000008491	si:ch211-107o10.3	RDH11	-2.52698	1.45388e-19	1.59361	9.6376e-07	2.92411	8.78374e-26	-1.37703	0.00161482
ENSDARG00000008494	myl6	MYL1	3.25213	1.53713e-134	1.03628	0.573724	-2.89518	4.70538e-109	1.08396	0.19574
ENSDARG00000008502	pno1	PNO1	2.31674	7.96786e-90	1.13696	0.00776564	-2.17223	5.14546e-76	-1.06605	0.24672
ENSDARG00000008503	glcci1a	FAM117B	-2.06191	6.03178e-14	1.02482	0.858324	1.83755	6.73221e-10	-1.14989	0.213553
ENSDARG00000008540	sox21b	SOX14	1.56121	7.04222e-18	1.10468	0.119525	-1.60353	4.12629e-19	-1.13464	0.0504033
ENSDARG00000008542	yod1	YOD1	1.48329	3.60249e-15	-1.62101	4.95456e-21	-1.48574	7.15168e-15	1.61834	5.33368e-21
ENSDARG00000008548	arhgap12a	ARHGAP12	-1.21739	0.00108857	-1.02838	0.717934	1.1666	0.0123642	-1.01474	0.890044
ENSDARG00000008551	pole3	POLE3	2.28331	7.90979e-68	1.05166	0.421325	-2.41288	9.89293e-75	-1.11134	0.0817054
ENSDARG00000008553	zgc:136872	CAPN14	-4.40115	4.9432e-15	1.20317	0.282119	5.59959	2.22585e-20	1.05813	0.81082
ENSDARG00000008560	brap	BRAP	1.03275	0.633346	1.26982	0.000189757	1.20196	0.00277929	-1.02294	0.810896
ENSDARG00000008568	slc25a24	SLC25A24	1.56108	2.19612e-23	1.08374	0.133089	-1.51055	7.61397e-20	-1.04867	0.437792
ENSDARG00000008573	fam20b	FAM20B	-1.16628	0.00155753	1.02456	0.701286	1.18518	0.000575769	-1.00823	0.917808
ENSDARG00000008575	lyst	LYST	-1.74344	1.52586e-10	-1.3151	0.00223251	1.4961	6.10268e-06	1.12856	0.236478
ENSDARG00000008592	mtmr8	MTMR6	1.85889	9.66465e-26	1.06852	0.381909	-1.52075	1.88655e-12	1.14396	0.0662804
ENSDARG00000008593	nbas	NBAS	-1.70211	2.37739e-13	-1.19844	0.0136124	1.5782	1.161e-09	1.11123	0.187574
ENSDARG00000008623	cops3	COPS3	1.32516	3.97786e-09	1.17415	0.00290698	-1.45615	9.22378e-15	-1.29022	1.33844e-06
ENSDARG00000008637	mttp	MTTP	1.4681	3.29386e-12	-1.61164	2.57495e-17	-1.45	3.07806e-11	1.63177	3.25809e-18
ENSDARG00000008639	kifap3a	KIFAP3	-3.15015	2.31658e-105	-1.40864	2.80595e-12	2.774	3.30262e-80	1.24048	1.95052e-05
ENSDARG00000008660	coro1b	CORO1A	-3.603	1.18515e-180	-1.23118	1.3802e-06	3.73941	4.95385e-190	1.27781	1.4434e-08
ENSDARG00000008662	fign	FIGN	-1.1523	0.227022	-1.85399	3.44246e-07	1.01439	0.89789	1.63217	7.33062e-05
ENSDARG00000008678	snx3	SNX12	1.44496	6.2886e-16	-1.07854	0.162352	-1.46908	6.98497e-17	1.06083	0.314974
ENSDARG00000008697	epas1a	EPAS1	-1.01289	0.808028	-1.23739	6.0206e-05	1.0315	0.55213	1.26011	1.81388e-05
ENSDARG00000008703	apeh	APEH	2.98114	5.85506e-127	1.13578	0.0211935	-2.71218	5.86453e-105	-1.03333	0.64273
ENSDARG00000008706	paip2b	PAIP2	1.49278	1.161e-17	-1.13418	0.0167985	-1.81818	7.04183e-37	-1.07389	0.229663
ENSDARG00000008720	lmo3	LMO1	-3.94492	6.09975e-218	-1.09295	0.0489271	3.62901	8.15371e-189	1.00544	0.939825
ENSDARG00000008723	prkcba	PRKCA	-2.93341	1.9894e-78	-1.12327	0.0332991	3.13011	9.75647e-87	1.19864	0.000799043
ENSDARG00000008727	ranbp3a	RANBP3	-1.23953	0.130258	-1.04128	0.840131	1.35639	0.0368167	1.13953	0.489878
ENSDARG00000008732	zgc:66479	GOLIM4	1.10098	0.0163879	-1.09713	0.0382991	-1.15249	0.000443583	1.04809	0.357637
ENSDARG00000008735	atp6ap2	ATP6AP2	-1.41858	4.68373e-22	1.02986	0.506134	1.6015	1.17779e-38	1.09622	0.0260284
ENSDARG00000008740	esf1	ESF1	3.48648	4.41842e-173	1.14277	0.0144839	-2.99706	4.46113e-133	1.01795	0.83231
ENSDARG00000008748	ube2na	UBE2N	1.29792	1.58763e-07	-1.15687	0.00826367	-1.58273	3.68618e-20	-1.05408	0.429543
ENSDARG00000008757	entpd6	ENTPD5	1.49107	8.47357e-22	1.22895	9.25089e-06	-1.4528	7.69573e-19	-1.19742	0.000151964
ENSDARG00000008765	tmed5	TMED1	1.54574	1.52074e-14	1.08379	0.245227	-1.44221	1.38976e-10	-1.01121	0.910128
ENSDARG00000008767	tle2b	TLE1	-1.09432	0.24981	-1.01465	0.902727	-1.0488	0.563071	-1.13115	0.179438
ENSDARG00000008772	cacng1a	CACNG1	3.34905	4.62353e-114	-1.19218	0.0035037	-2.71106	2.15448e-78	1.47273	2.62818e-11
ENSDARG00000008784	prpf4ba	PRPF4B	-1.50968	3.29357e-15	1.37926	1.06543e-09	1.73196	6.57187e-26	-1.20223	0.00116181
ENSDARG00000008785	dldh	DLD	-1.14186	0.000640983	1.10588	0.0183366	1.2312	7.8139e-08	-1.02564	0.642838
ENSDARG00000008788	camk1gb	CAMK1G	-1.91362	3.18452e-09	-1.09121	0.453838	2.40776	4.13555e-16	1.37318	0.00226272
ENSDARG00000008790	actr3b	ACTR3	-1.70334	0.0117358	1.86192	0.000824496	2.97826	1.80051e-08	-1.06444	0.853958
ENSDARG00000008796	her5	HES7	60.1187	9.24412e-54	2.29233	0.0216924	-8.89924	7.02821e-28	2.9533	0.0539752
ENSDARG00000008803	marcksb	MARCKS	1.69869	3.27759e-35	-1.28164	3.70305e-08	-1.83274	2.8351e-45	1.1879	0.000293309
ENSDARG00000008805	orc3	ORC3	4.2859	1.38503e-131	1.27063	0.000731853	-3.4513	7.02791e-96	-1.02322	0.836446
ENSDARG00000008807	bokb	BOK	6.15926	1.47216e-20	-1.0636	0.902328	-5.01126	6.25325e-16	1.30651	0.414626
ENSDARG00000008808	eml2	EML1	-2.20163	7.90326e-67	1.29671	8.98964e-09	2.53462	2.5646e-92	-1.12634	0.0172067
ENSDARG00000008811	cmtm3	CMTM3	1.05953	0.503515	-1.27863	0.0052968	-1.00047	0.987951	1.35412	0.000470688
ENSDARG00000008816	glud1a	GLUD1	-1.0521	0.219857	1.24564	2.00054e-07	1.14742	0.000733559	-1.14215	0.00332413
ENSDARG00000008818	hsf1	HSF1	1.01033	0.913992	-1.55375	1.03695e-09	-1.25502	0.00193197	1.25081	0.00316183
ENSDARG00000008829	chga	CHGA	-3.60286	5.12261e-99	1.04758	0.479021	3.34629	2.60784e-85	-1.12786	0.0510873
ENSDARG00000008832	neu1	NEU1	1.48037	1.09774e-10	-1.01125	0.913684	-1.25791	0.000205513	1.19009	0.0133935
ENSDARG00000008840	hmbsa	HMBS	5.31697	0	1.16644	0.0065105	-4.24174	3.22762e-245	1.07461	0.27476
ENSDARG00000008852	elp4	ELP4	2.17138	9.73188e-19	1.30051	0.0146593	-2.24772	1.06374e-19	-1.34632	0.00568004
ENSDARG00000008858	cyp7b1	CYP7B1	-2.35315	5.16714e-15	-1.00791	0.984067	2.16613	4.88158e-12	-1.07771	0.598119
ENSDARG00000008859	mylipa	MYLIP	1.05677	0.523091	-1.13878	0.168778	-1.20736	0.0240426	-1.00327	0.993143
ENSDARG00000008861	tfap2e	TFAP2E	-3.03851	1.66844e-72	1.00308	0.987259	2.10842	2.15631e-31	-1.44554	1.93938e-09
ENSDARG00000008866	cabp4	CABP1	-8.58782	1.56051e-07	1.17416	0.67157	11.5957	1.29246e-09	1.15599	0.775806
ENSDARG00000008867	rap1b	AC113404.3	1.21385	4.70319e-07	-1.29641	8.8258e-11	-1.29346	3.33727e-11	1.21663	1.90624e-06
ENSDARG00000008880	usp28	USP25	1.56253	8.57604e-23	1.34995	7.53286e-10	-1.40997	4.8764e-14	-1.21815	0.000117778
ENSDARG00000008884	hprt1	HPRT1	1.19128	0.0158116	-1.23422	0.00665451	-1.05015	0.519376	1.40009	1.11424e-05
ENSDARG00000008886	msx1b	NA	2.86807	7.88867e-100	1.20138	0.00236375	-3.06627	3.86154e-109	-1.28443	2.35571e-05
ENSDARG00000008890	ctns	CTNS	1.55857	3.64908e-08	1.03064	0.786951	-1.41688	2.38898e-05	1.06728	0.554829
ENSDARG00000008904	smarca2	SMARCA2	-1.95193	2.7092e-37	-1.13674	0.0146397	2.11273	6.88539e-46	1.23041	5.94887e-05
ENSDARG00000008906	si:ch211-241e1.5	GLI4	1.10567	0.312994	1.08727	0.474187	-1.10315	0.313107	-1.0848	0.501395
ENSDARG00000008912	slc8a2a	SLC8A1	-1.92852	7.46469e-06	1.28807	0.0885778	1.95395	8.50698e-06	-1.27111	0.124216
ENSDARG00000008920	mrpl53	MRPL53	2.30165	6.38305e-40	1.29474	0.000521641	-2.03883	1.0098e-29	-1.14693	0.101147
ENSDARG00000008931	renbp	RENBP	8.58357	1.72313e-254	1.32358	0.000427686	-5.34143	1.70091e-168	1.21407	0.0311967
ENSDARG00000008936	sec11a	SEC11A	2.20051	2.66274e-49	-1.16967	0.0091267	-2.022	2.94378e-39	1.27293	4.52708e-05
ENSDARG00000008946	ccdc127b	CCDC127	1.49876	5.56929e-06	1.20692	0.0714646	-1.23631	0.0161529	1.00443	1
ENSDARG00000008947	rtf1	RTF1	1.56941	4.57787e-32	-1.26232	1.03259e-08	-1.64483	5.16996e-38	1.20444	8.70833e-06
ENSDARG00000008953	pofut1	POFUT1	3.11764	1.08192e-110	-1.03322	0.666599	-2.9769	5.87206e-99	1.08204	0.27325
ENSDARG00000008966	tbl1xr1b	TBL1X	-1.25634	1.85706e-06	-1.08966	0.108003	1.3605	1.55554e-10	1.18001	0.00138694
ENSDARG00000008969	fgb	FGB	-2.68326	1.68045e-123	-1.08639	0.0751441	2.0725	1.67411e-67	-1.19174	8.26886e-05
ENSDARG00000008976	mdn1	MDN1	1.67627	9.31534e-37	-1.20626	3.76383e-05	-1.9418	2.11666e-57	1.0413	0.477898
ENSDARG00000008979	golga1	GOLGA1	-1.34638	6.65137e-09	1.00816	0.91812	1.35479	4.87054e-09	-1.0019	1
ENSDARG00000008982	casq2	CASQ1	1.59787	7.26048e-34	-1.00667	0.907873	-1.42106	1.18545e-19	1.13192	0.00503133
ENSDARG00000008983	sh3glb2a	SH3GLB1	-1.48673	0.000345973	1.11907	0.378489	1.47621	0.000552027	-1.127	0.374936
ENSDARG00000008986	e2f7	E2F7	3.6754	2.80157e-109	-1.13201	0.118031	-4.07675	2.50946e-113	1.02053	0.864109
ENSDARG00000009001	pdia6	PDIA6	1.45558	5.11685e-28	-1.16065	6.18981e-05	-1.62948	1.64044e-45	1.03678	0.432681
ENSDARG00000009014	col11a1b	COL11A1	-4.04166	1.40452e-199	-1.55754	2.48155e-22	3.01949	2.37136e-126	1.16363	0.0024011
ENSDARG00000009018	rhbg	RHBG	-6.41998	1.15187e-289	-1.52659	6.42736e-19	6.71933	2.65863e-303	1.5978	1.27663e-22
ENSDARG00000009020	cnr1	CNR1	-50.4724	1.8888e-38	-1.01859	0.928278	54.9201	3.453e-40	1.12013	0.560192
ENSDARG00000009021	chrna1	CHRNA1	1.49061	5.66659e-21	1.03212	0.57322	-1.63785	2.15722e-30	-1.13407	0.0119153
ENSDARG00000009023	ankrd28b	ANKRD28	1.53156	1.21292e-21	-1.04326	0.460038	-1.72618	1.62068e-33	-1.08034	0.170604
ENSDARG00000009026	ank2a	ANK2	1.08032	0.126352	1.02584	0.699913	-1.0767	0.147996	-1.02241	0.769059
ENSDARG00000009031	tnikb	MAP4K4	-1.22259	8.70159e-06	-1.46779	3.52141e-18	1.17133	0.000576581	1.40625	1.14939e-14
ENSDARG00000009040	si:ch73-141c7.1	COQ10A	1.64318	6.16757e-12	1.88271	2.78672e-18	1.16341	0.0313033	1.0154	0.910261
ENSDARG00000009046	nphp1	NPHP1	-1.17936	0.100759	1.19423	0.0892728	1.31448	0.00515654	-1.07145	0.605229
ENSDARG00000009074	cbr4	CBR4	1.8468	7.05307e-11	1.19597	0.115562	-1.48236	2.55639e-05	1.04168	0.817078
ENSDARG00000009094	gata2b	GATA2	-2.30666	0.000108827	1.02593	0.974403	1.88767	0.00613993	-1.25321	0.365419
ENSDARG00000009106	serinc1	SERINC1	-2.02217	3.22471e-77	-1.02821	0.552693	2.24093	2.11129e-100	1.13945	0.00160472
ENSDARG00000009113	pigc	PIGC	1.06764	0.596172	-1.0204	0.904568	-1.01426	0.92389	1.0741	0.644916
ENSDARG00000009123	sele	SELE	-2.37016	1.38937e-09	1.22823	0.155865	3.0789	1.28882e-15	1.05783	0.76606
ENSDARG00000009131	slc10a4	SLC10A4	1.68316	1.72038e-05	-1.02901	0.909586	-1.79474	3.01366e-06	-1.03634	0.892419
ENSDARG00000009133	myo1eb	MYO1E	1.56287	1.50707e-25	1.04293	0.443336	-1.57308	1.10023e-25	-1.04975	0.400614
ENSDARG00000009134	hlx1	HLX	-3.22683	4.21096e-61	1.34372	1.06623e-05	3.12874	2.49243e-56	-1.38577	1.02129e-06
ENSDARG00000009136	tp53bp2a	PPP1R13B	1.66092	3.53652e-31	-1.38062	1.06044e-11	-2.19827	1.6873e-69	1.04313	0.48924
ENSDARG00000009142	ppp1r13bb	PPP1R13B	-1.82835	3.10362e-46	-1.04825	0.355038	1.40071	5.48971e-15	-1.24521	8.60941e-07
ENSDARG00000009160	kmo	KMO	-12.4694	4.91389e-97	-1.06618	0.492825	12.281	2.1212e-92	1.05081	0.638603
ENSDARG00000009169	mob1ba	MOB1A	1.67398	2.68369e-28	-1.05162	0.389238	-1.50749	2.69403e-18	1.16775	0.00396886
ENSDARG00000009170	ctr9	CTR9	1.7092	9.05585e-42	-1.02267	0.675303	-1.87182	2.67315e-55	-1.07087	0.171841
ENSDARG00000009178	zfand1	ZFAND1	2.44856	5.64314e-46	1.4111	3.96006e-06	-2.21445	5.29151e-36	-1.27622	0.00197549
ENSDARG00000009194	col16a1	COL15A1	-2.12613	3.00196e-65	-1.31006	2.34221e-09	1.66136	8.43982e-30	1.02369	0.713708
ENSDARG00000009196	anxa3a	ANXA3	1.6984	7.01038e-22	1.1715	0.0126469	-1.58212	1.51708e-16	-1.0913	0.22689
ENSDARG00000009208	prkcda	PRKCD	-1.69391	7.72702e-17	-1.05792	0.447469	1.8473	2.96796e-22	1.15374	0.0361907
ENSDARG00000009209	slc9a6a	SLC9A6	-1.16065	0.0147569	-1.49357	6.15012e-12	1.17947	0.00689278	1.51782	6.76881e-13
ENSDARG00000009212	ppiaa	PPIA	1.5954	2.76983e-35	1.14618	0.000869039	-1.62324	9.21015e-38	-1.16619	0.000240163
ENSDARG00000009214	mfsd13a	MFSD13A	1.0887	0.0894613	-1.19173	0.000680901	-1.10814	0.0418242	1.17082	0.00298362
ENSDARG00000009215	zgc:112437	CLDN17	-6.09852	8.52585e-27	1.26836	0.118774	6.62698	9.1747e-29	-1.16654	0.368065
ENSDARG00000009217	tom1l2	TOM1	-1.99995	7.55895e-14	1.31233	0.0048034	2.25383	2.59591e-18	-1.16446	0.159585
ENSDARG00000009218	mars2	MARS2	1.77518	1.77167e-13	1.17064	0.103191	-1.57301	1.0406e-08	-1.03735	0.806511
ENSDARG00000009242	fev	FEV	1.10045	0.304781	1.19031	0.130173	-1.19823	0.0653221	-1.29613	0.0207187
ENSDARG00000009250	etfb	ETFB	1.67471	2.70563e-39	1.14618	0.00162812	-1.47873	3.11724e-23	-1.01206	0.850784
ENSDARG00000009252	napepld	NAPEPLD	1.52524	1.35593e-06	1.51755	2.03399e-05	-1.25315	0.0125891	-1.24688	0.0451654
ENSDARG00000009253	rtraf	RTRAF	1.53877	1.14215e-15	1.0542	0.438478	-1.56536	1.61972e-16	-1.07243	0.32794
ENSDARG00000009262	FAR2	FAR1	-2.87054	6.89407e-13	1.17251	0.246576	3.83184	7.76518e-21	1.13887	0.404364
ENSDARG00000009266	uevld	UEVLD	1.36819	0.000101108	1.31578	0.0018589	-1.0784	0.361511	-1.03711	0.781028
ENSDARG00000009267	zgc:136439	NA	1.94131	1.18225e-20	1.03764	0.707515	-1.93521	9.9653e-20	-1.0344	0.781603
ENSDARG00000009273	ppm1da	PPM1D	1.79015	1.01899e-46	-1.0688	0.188063	-1.95711	1.966e-59	-1.02291	0.718996
ENSDARG00000009280	smyd1a	SMYD1	-4.72761	4.95173e-222	-1.04142	0.484865	3.33024	3.27115e-135	-1.36313	3.18112e-10
ENSDARG00000009281	dnm1b	DNM1	-22.8116	0	-1.01668	0.810134	19.8754	0	-1.12858	0.029388
ENSDARG00000009285	rpl15	RPL15	2.07998	7.05893e-56	1.38877	1.07677e-11	-2.13013	2.52075e-59	-1.42225	6.06348e-13
ENSDARG00000009299	dusp8a	DUSP16	-2.64789	2.35274e-72	1.10735	0.0670283	2.97556	1.41872e-90	1.01483	0.859093
ENSDARG00000009311	pvalb6	PVALB	-43.5139	0	-1.10595	0.101108	36.2266	1.92261e-306	-1.08543	0.214607
ENSDARG00000009313	napsa	CTSD	1.76459	1.94312e-18	1.04108	0.647173	-1.32058	1.73978e-05	1.28349	0.000593506
ENSDARG00000009315	clgn	CANX	-1.00927	0.817437	-1.18153	3.95818e-05	-1.15341	0.000249418	1.01497	0.798049
ENSDARG00000009336	aif1l	AIF1	1.23333	7.42386e-06	-1.54422	2.09715e-20	-1.15277	0.00285314	1.65215	9.70894e-27
ENSDARG00000009341	nrap	NRAP	-2.16649	1.2563e-68	1.27672	2.48007e-08	2.65078	7.0618e-109	-1.04345	0.452296
ENSDARG00000009342	txndc5	TXNDC5	1.65357	4.57195e-34	-1.48255	4.4591e-20	-1.86676	1.01333e-50	1.31323	5.76085e-10
ENSDARG00000009346	caprin1a	CAPRIN1	1.48492	2.44965e-25	-1.14817	0.00124898	-1.91236	3.02063e-63	-1.12167	0.00940824
ENSDARG00000009350	atg3	ATG3	1.4098	7.67007e-14	-1.09181	0.105438	-1.57039	3.27862e-22	-1.02024	0.786366
ENSDARG00000009351	fgf6a	FGF4	-5.6947	1.72904e-34	1.16459	0.234998	6.65792	6.09431e-41	1.00433	0.984609
ENSDARG00000009386	mpp4l	MPP4	-32.2871	8.15793e-61	1.10136	0.529172	26.972	8.15706e-51	-1.31404	0.0486724
ENSDARG00000009387	robo4	CNTN2	2.37208	1.74516e-103	-1.03674	0.517287	-2.54184	6.14664e-116	-1.0336	0.579831
ENSDARG00000009390	npl	NPL	2.23355	3.32952e-55	1.07111	0.30063	-1.87096	6.7768e-34	1.11453	0.103156
ENSDARG00000009401	vcanb	VCAN	-3.37022	6.41163e-198	-1.11959	0.00818182	2.73769	1.06004e-134	-1.09954	0.0360672
ENSDARG00000009402	si:ch211-210b2.2	TCAF1	-5.29321	2.80689e-25	1.40842	0.00723618	7.17329	1.57045e-36	-1.0386	0.853216
ENSDARG00000009418	mef2cb	MEF2A	-1.11256	0.0120438	-1.29443	3.14258e-09	-1.12339	0.00745185	1.03567	0.52714
ENSDARG00000009430	tmem30c	NA	-2.23157	2.54822e-07	-2.13706	3.38806e-08	1.76371	0.000610712	1.68945	0.000118194
ENSDARG00000009436	ubxn7	UBXN7	1.65509	4.68601e-32	1.00903	0.895999	-2.02067	1.10569e-57	-1.23192	2.0998e-05
ENSDARG00000009438	myog	MYOG	6.36001	0	-1.05747	0.388592	-7.2042	0	-1.0712	0.283067
ENSDARG00000009447	atp5mc3b	ATP5MC1	1.1212	0.0133917	1.15472	0.00404675	-1.18444	0.000231882	-1.21986	7.45815e-05
ENSDARG00000009459	slc35e4	SLC35E4	1.22987	0.281521	1.0012	1	1.0724	0.791011	1.31748	0.222214
ENSDARG00000009466	rgs9bp	RGS9BP	1.35095	0.0749645	-1.10875	0.665221	-1.21473	0.279121	1.23308	0.324559
ENSDARG00000009470	hnf1a	HNF1A	1.39454	0.00212	-1.05951	0.695232	-1.57456	4.38286e-05	-1.06573	0.701694
ENSDARG00000009472	med19b	MED19	-1.22248	0.00221426	1.17592	0.0275567	1.13085	0.0694391	-1.27121	0.000812153
ENSDARG00000009473	ppardb	PPARA	1.05181	0.406929	-1.26642	9.80318e-05	-1.09373	0.13968	1.21789	0.00161084
ENSDARG00000009477	prkar2ab	PRKAR2A	-11.8171	1.06589e-76	-1.04122	0.750957	9.94728	9.48276e-62	-1.14014	0.227088
ENSDARG00000009480	pdcl	PDCL	-1.72355	1.42477e-36	-1.50774	1.9528e-21	1.48449	1.32563e-19	1.29862	4.14165e-09
ENSDARG00000009484	arf1	ARF1	1.81018	1.37684e-30	-1.36473	1.16533e-08	-2.01884	1.06462e-41	1.22367	0.000452133
ENSDARG00000009488	gipc2	GIPC1	-1.09652	0.144445	-1.09257	0.194519	1.06627	0.332161	1.06243	0.425853
ENSDARG00000009493	MAP3K13	MAP3K12	-2.2626	0.000507225	-1.30282	0.134834	4.24436	1.35786e-11	2.44687	3.1104e-07
ENSDARG00000009494	xrcc1	L34079.1	3.64769	4.41874e-219	1.01555	0.812969	-3.50348	3.44275e-202	1.02521	0.714536
ENSDARG00000009499	syne1a	SYNE1	-2.8546	2.77458e-98	-1.04182	0.495016	2.59915	3.40409e-81	-1.05419	0.404886
ENSDARG00000009505	prelid3b	PRELID3A	1.27517	2.4697e-08	1.6892	4.01625e-33	1.26243	5.57144e-08	-1.04932	0.404518
ENSDARG00000009524	rnf150b	RNF130	-2.45565	2.80037e-39	-1.43032	6.943e-08	1.73292	2.1081e-14	1.00938	0.941985
ENSDARG00000009525	tial1	TIA1	-1.00628	0.903448	1.18247	0.000796889	1.10061	0.0417244	-1.08113	0.174052
ENSDARG00000009534	wls	WLS	1.82151	2.84485e-64	1.01932	0.687433	-1.88027	4.66393e-70	-1.05221	0.267779
ENSDARG00000009544	cldnb	CLDN17	1.97623	3.3509e-73	1.3702	2.92175e-15	-1.46376	3.30123e-24	-1.01488	0.807633
ENSDARG00000009549	ubr4	UBR4	-1.40308	5.22541e-14	-1.16963	0.00130746	1.12007	0.0140327	-1.071	0.219698
ENSDARG00000009550	foxi3b	FOXI1	1.68684	1.27813e-19	1.084	0.306536	-2.43932	1.69473e-49	-1.56762	8.24404e-12
ENSDARG00000009553	gng3	GNG3	-5.60121	0	-1.27468	2.54921e-08	5.31988	2.29445e-293	1.21068	2.29223e-05
ENSDARG00000009557	wrap73	WRAP73	3.11222	1.85642e-74	1.40392	4.89968e-06	-2.61208	3.51413e-53	-1.17835	0.048839
ENSDARG00000009567	spegb	SPEG	-1.80941	5.733e-39	-1.32769	1.00234e-10	2.06213	3.07425e-57	1.51315	1.7437e-21
ENSDARG00000009568	ca10b	CA10	-6.76297	3.19541e-40	-1.21444	0.117648	5.15375	5.72681e-27	-1.07994	0.608184
ENSDARG00000009585	papola	PAPOLA	1.00012	0.997049	1.04074	0.384357	-1.06164	0.121765	-1.10476	0.0225662
ENSDARG00000009594	nr1d2b	NR1D1	-2.51942	2.3081e-92	1.27024	4.98913e-08	3.8797	1.56256e-201	1.21232	2.98447e-05
ENSDARG00000009607	ccnc	CCNC	1.42572	2.04609e-16	-1.2285	7.44152e-06	-1.35291	4.50135e-12	1.29461	1.62034e-08
ENSDARG00000009610	rgs12a	RGS12	1.3154	6.82118e-08	-1.02558	0.726074	-1.55869	1.04235e-17	-1.15541	0.0143748
ENSDARG00000009624	CABZ01027646.1	UTS2R	-2.21495	1.27179e-06	-1.27422	0.120926	2.5683	7.15422e-09	1.47803	0.0114273
ENSDARG00000009626	nrbp2b	NRBP1	-3.4201	3.09934e-25	1.19767	0.0928381	3.92314	1.09455e-30	-1.04384	0.773887
ENSDARG00000009629	unc119.1	UNC119	2.4116	1.60125e-42	-1.79514	7.8036e-18	-2.45892	4.69065e-43	1.76059	7.18139e-17
ENSDARG00000009637	rcvrn3	RCVRN	-28.6607	0	-1.0004	1	28.6923	0	1.00171	0.988319
ENSDARG00000009640	psmb1	PSMB1	2.36541	1.17842e-70	1.45364	1.68527e-13	-2.05774	2.48064e-50	-1.26457	1.09249e-05
ENSDARG00000009653	lhfpl2a	LHFPL2	1.42854	2.96336e-07	1.01049	0.938989	-1.63354	5.6342e-12	-1.15553	0.092137
ENSDARG00000009657	fgfr1op2	FGFR1OP2	1.80468	1.06628e-22	1.18853	0.0123763	-1.54336	6.59049e-13	-1.01643	0.875913
ENSDARG00000009677	dlg1	DLG1	-1.69391	7.35451e-30	-1.11159	0.0357644	1.51214	2.72347e-18	-1.00774	0.925437
ENSDARG00000009681	med27	MED27	2.17822	4.38954e-31	1.22771	0.00901892	-2.16678	2.92959e-30	-1.22129	0.0133457
ENSDARG00000009685	ppa2	PPA1	1.52554	1.05019e-07	1.06843	0.506597	-1.26302	0.00396066	1.13048	0.219415
ENSDARG00000009689	daam1b	DAAM1	1.0979	0.0347017	-1.14962	0.00366562	-1.26753	8.27604e-08	-1.00426	0.961504
ENSDARG00000009693	llgl1	LLGL1	1.33024	6.74695e-09	-1.2732	2.49516e-06	-1.25599	4.79386e-06	1.34847	5.30398e-09
ENSDARG00000009702	ascl1b	NA	-1.32314	0.308285	4.87148	9.77517e-16	5.04234	1.03895e-15	-1.27751	0.514901
ENSDARG00000009724	rpn2	RPN2	1.48356	2.50368e-26	-1.01305	0.801522	-1.47624	1.62062e-25	1.01807	0.749147
ENSDARG00000009727	twf2b	TWF1	-1.18255	0.200198	1.58042	0.000540705	1.20964	0.14412	-1.54507	0.00123972
ENSDARG00000009733	kif21b	KIF21A	1.01639	0.954314	1.06808	0.655746	1.24661	0.0563349	1.18633	0.220356
ENSDARG00000009735	gigyf2	GIGYF2	1.34557	1.45735e-12	-1.05736	0.279904	-1.69804	1.18644e-35	-1.19349	0.000156022
ENSDARG00000009740	ppp1r7	PPP1R7	1.51751	3.32115e-17	-1.13008	0.0285329	-1.40518	9.11853e-12	1.22041	0.000281774
ENSDARG00000009743	efhc1	EFHC1	1.92259	7.12245e-11	1.02088	0.908319	-2.35614	2.3424e-16	-1.25121	0.0822538
ENSDARG00000009745	fbxw2	FBXW2	1.06655	0.256677	-1.10365	0.119008	-1.01858	0.76946	1.15563	0.0208676
ENSDARG00000009748	dffb	DFFB	1.85285	2.44667e-12	-1.05419	0.687976	-1.82867	2.48046e-11	1.06809	0.610816
ENSDARG00000009753	sf3b6	SF3B6	2.14304	3.0405e-51	1.10106	0.110938	-2.0172	4.40671e-43	-1.03642	0.639348
ENSDARG00000009754	zc3h11a	C12orf50	1.01607	0.665689	1.26094	1.84047e-10	1.08507	0.0222976	-1.14371	0.000546468
ENSDARG00000009764	srek1	SREK1	-1.05497	0.469787	1.30591	0.000139359	1.22057	0.00353269	-1.12872	0.128245
ENSDARG00000009771	ppme1	PPME1	-1.83029	1.23555e-50	1.0213	0.681715	1.6773	1.59699e-36	-1.11445	0.015743
ENSDARG00000009779	mcl1a	MCL1	1.06084	0.212522	1.414	1.62962e-13	1.21187	2.98835e-05	-1.09987	0.081461
ENSDARG00000009782	myh11a	MYH1	-11.6187	9.10165e-252	-1.26314	6.77654e-06	10.2928	5.9632e-216	1.1192	0.0466345
ENSDARG00000009783	slc49a4	SLC49A4	-1.46314	1.86409e-13	-1.12483	0.0384456	1.25878	1.74748e-05	-1.03335	0.640273
ENSDARG00000009796	klc1a	AL139300.1	-4.27384	1.41389e-171	1.04608	0.437921	4.15749	1.81748e-150	-1.07532	0.207652
ENSDARG00000009806	smfn	REXO2	3.25554	1.24201e-86	1.46727	1.32737e-07	-3.01376	2.45457e-74	-1.35835	4.23374e-05
ENSDARG00000009822	her4.4	HES5	3.87355	2.28949e-26	1.05983	0.729826	-1.5994	7.81694e-05	2.28531	3.87212e-09
ENSDARG00000009823	pou3f1	POU3F1	1.00032	0.988925	-1.02348	0.645805	-1.01837	0.657156	1.00534	0.938721
ENSDARG00000009825	mmp23bb	MMP23B	-9.42064	1.81193e-118	1.39607	1.51572e-06	10.6401	6.56608e-132	-1.23567	0.00438443
ENSDARG00000009830	hdlbpa	HDLBP	1.13679	0.000394463	-1.21491	2.6272e-07	-1.1896	1.48968e-06	1.16098	0.000164343
ENSDARG00000009837	agk	AGK	2.04467	6.93679e-52	-1.22882	9.08617e-05	-1.86726	5.19233e-39	1.34557	8.80422e-09
ENSDARG00000009839	fam117bb	FAM117B	1.66824	8.42161e-13	1.0702	0.521861	-2.31541	1.35565e-28	-1.48547	2.62924e-06
ENSDARG00000009844	dusp23a	DUSP23	1.39907	0.0559169	2.06162	1.49469e-05	1.56771	0.00455105	1.064	0.823962
ENSDARG00000009851	wdr41	WDR41	-1.34187	3.52449e-07	1.06377	0.347619	1.54676	2.70893e-14	1.0836	0.23794
ENSDARG00000009862	dcps	DCPS	1.93903	4.50235e-21	-1.45213	1.27603e-06	-2.20173	2.81429e-28	1.27885	0.00226006
ENSDARG00000009864	ddx55	DDX55	3.55804	4.14972e-89	1.23127	0.00743089	-3.08107	8.08488e-70	-1.06624	0.511505
ENSDARG00000009868	dcaf11	AL136295.3	-1.60513	9.15994e-24	1.08138	0.139176	1.60715	2.03842e-23	-1.08001	0.170242
ENSDARG00000009870	mapk8b	MAPK10	-2.29389	4.12337e-16	1.26023	0.0243012	2.75236	4.65221e-23	-1.05021	0.730511
ENSDARG00000009871	snrpc	SNRPC	2.32139	1.45216e-105	1.21236	9.52587e-06	-2.40683	2.70666e-112	-1.25699	1.35137e-07
ENSDARG00000009881	ier5	IER2	2.05073	5.83332e-95	1.11088	0.00790456	-2.05457	3.32105e-94	-1.11296	0.00900385
ENSDARG00000009886	rnf114	RNF114	-1.50274	5.92481e-06	1.39546	0.000372203	1.59138	3.00013e-07	-1.31772	0.00486953
ENSDARG00000009899	znf385a	ZNF385A	-1.35388	0.00176339	-1.17742	0.135065	1.17128	0.118939	1.01864	0.928832
ENSDARG00000009901	slc38a5a	SLC38A3	-1.17133	0.0391773	-1.42953	1.52526e-06	1.54751	4.53055e-09	1.88869	3.64438e-18
ENSDARG00000009922	dmbx1a	DMBX1	-3.67009	1.7934e-128	-1.03267	0.620082	2.8454	2.0902e-78	-1.24899	2.7005e-05
ENSDARG00000009930	cadm2a	CADM2	-15.5444	5.10007e-47	1.06241	0.686174	15.7195	1.09504e-45	-1.04855	0.770336
ENSDARG00000009939	micu2	MICU2	-1.24196	8.70324e-05	-1.06135	0.368643	1.16849	0.00555874	-1.00143	1
ENSDARG00000009941	erc1a	ERC1	-13.5706	1.72518e-255	1.09198	0.17758	11.1504	1.27564e-208	-1.32877	1.26165e-06
ENSDARG00000009942	cdc6	CDC6	5.46584	1.89576e-276	1.27476	4.97189e-05	-4.90853	9.80397e-240	-1.14481	0.0390259
ENSDARG00000009949	fndc4b	FNDC4	-14.1034	6.66762e-164	1.07474	0.305657	17.312	1.36373e-195	1.14266	0.0550441
ENSDARG00000009950	edf1	EDF1	1.92326	1.96336e-67	1.33876	2.7234e-13	-1.69014	6.09616e-44	-1.1765	0.000131546
ENSDARG00000009953	med14	MED14	1.58398	9.75609e-31	-1.03942	0.457796	-1.92893	7.77534e-59	-1.1716	0.000508955
ENSDARG00000009958	cbl	CBL	-1.29339	6.37341e-05	-1.52539	6.70157e-11	-1.01468	0.830071	1.16231	0.0342826
ENSDARG00000009978	icn	S100A1	1.24478	5.29846e-06	1.08444	0.144201	1.05231	0.305328	1.20789	0.000387556
ENSDARG00000009982	fam199x	FAM199X	-1.32915	5.66479e-07	-1.48181	3.22026e-12	1.31091	2.38415e-06	1.46148	2.47265e-11
ENSDARG00000010002	gna11a	GNA11	-2.09149	5.32747e-26	-1.07945	0.340199	1.71968	8.65842e-14	-1.12667	0.120513
ENSDARG00000010008	vim	DES	1.6187	2.22197e-33	1.13287	0.00571388	-1.596	3.40189e-31	-1.11699	0.0195828
ENSDARG00000010010	trim13	PML	-2.91583	2.75804e-40	1.20207	0.0246309	3.51433	9.70229e-55	1.0027	0.992139
ENSDARG00000010018	qki2	QKI	-2.05499	6.82539e-38	-1.80868	2.64729e-29	1.5289	6.52638e-13	1.34566	2.35969e-08
ENSDARG00000010021	grpel1	GRPEL1	2.14473	2.75913e-55	-1.09599	0.112593	-1.82483	9.47209e-35	1.28811	2.96066e-06
ENSDARG00000010023	CU856539.1	MFSD14A	-5.82075	2.71875e-69	-1.17475	0.0824672	4.74196	1.68481e-51	-1.04471	0.699565
ENSDARG00000010029	spon1a	SPON1	-4.20328	8.4556e-20	-2.14745	6.35197e-10	2.89521	8.6132e-10	1.47995	0.00136532
ENSDARG00000010031	ssh1b	SSH1	-3.1676	1.62742e-70	-1.18343	0.00554495	3.36588	1.12004e-76	1.25757	0.000151883
ENSDARG00000010032	cmtm7	CMTM7	1.11428	0.14219	-1.13548	0.123475	1.07465	0.35376	1.35971	6.7119e-05
ENSDARG00000010035	engase	ENGASE	1.10128	0.217765	1.16199	0.0769833	1.15657	0.0655756	1.09615	0.348853
ENSDARG00000010042	dnm1a	DNM1	-5.95355	1.32729e-131	1.01327	0.865787	7.3337	1.38651e-166	1.21585	0.00102631
ENSDARG00000010047	neu3.2	NEU3	-1.04774	0.722095	-1.0126	0.941077	1.27243	0.0214291	1.2298	0.0674675
ENSDARG00000010051	ufd1l	UFD1	1.20939	4.28755e-05	1.35074	7.98041e-10	-1.104	0.036178	-1.23303	4.39177e-05
ENSDARG00000010052	ndrg3b	NDRG3	-1.56014	8.05768e-29	-1.0819	0.0768582	1.37816	4.11351e-15	-1.04634	0.366916
ENSDARG00000010059	itpkb	ITPKA	-1.80183	1.01406e-06	-1.18519	0.165791	1.91305	1.41051e-07	1.25851	0.0624959
ENSDARG00000010070	adam9	ADAM18	-1.53305	1.36289e-14	-1.03859	0.581884	1.49138	1.62402e-12	1.01038	0.915067
ENSDARG00000010078	nup133	NUP133	2.08723	2.05909e-63	1.06332	0.264022	-2.17827	2.91872e-69	-1.1097	0.0540764
ENSDARG00000010083	rbfox3a	RBFOX3	-5.65307	6.10758e-242	-1.45036	1.00865e-14	4.27052	1.09987e-162	1.09568	0.0980945
ENSDARG00000010085	p4ha2	P4HA1	1.72987	7.38687e-39	1.31994	2.45416e-09	-1.67045	1.67876e-33	-1.27461	3.23144e-07
ENSDARG00000010096	slc1a6	SLC1A3	-15.1417	3.12304e-71	-1.12834	0.253517	14.7149	6.80096e-67	1.09783	0.438948
ENSDARG00000010098	pank1b	PANK1	-1.3699	2.52699e-09	-1.23869	7.15892e-05	1.42297	2.85684e-11	1.28668	2.86621e-06
ENSDARG00000010108	bri3bp	BRI3BP	-2.80693	2.27272e-56	-1.45202	7.94376e-10	2.14294	2.88406e-29	1.10858	0.137227
ENSDARG00000010113	ndufb8	AL133352.1	1.21785	2.39078e-06	1.4544	4.15615e-18	-1.16747	0.000225955	-1.39424	3.79761e-14
ENSDARG00000010130	smpdl3b	SMPDL3B	-1.81721	3.07434e-08	1.32811	0.00886724	2.42099	1.10676e-16	1.0032	1
ENSDARG00000010132	dacha	DACH1	-1.32222	3.86257e-08	-1.20236	0.000628931	1.13986	0.0132281	1.03653	0.610172
ENSDARG00000010137	ldb1a	LDB1	-1.25349	2.41203e-09	-1.27681	4.40839e-10	1.09372	0.0205276	1.11407	0.0119153
ENSDARG00000010144	plppr3a	PLPPR3	-1.47315	1.9441e-22	1.07639	0.102183	1.35985	2.57349e-14	-1.16607	0.000355449
ENSDARG00000010145	tor4aa	TOR4A	2.40123	2.1635e-60	1.01109	0.908594	-2.22975	1.65936e-49	1.06508	0.417284
ENSDARG00000010146	cpa2	CPA1	11.9668	2.13039e-40	2.07532	0.00269681	-3.4526	8.52553e-16	1.67022	0.163367
ENSDARG00000010149	atp5fa1	ATP5F1A	-1.08587	0.116837	1.01946	0.781434	-1.04553	0.404302	-1.1574	0.013495
ENSDARG00000010154	vstm4a	VSTM4	-2.9816	6.72193e-34	1.27629	0.0066391	2.62108	1.93165e-25	-1.45174	1.85198e-05
ENSDARG00000010155	abi1a	ABI1	1.1621	0.00254119	-1.442	8.77508e-13	-1.40366	1.3811e-11	1.19384	0.00112029
ENSDARG00000010160	rps15a	RPS15A	2.83139	8.89168e-97	1.19456	0.000907578	-2.44825	1.06753e-72	-1.03292	0.645604
ENSDARG00000010169	myd88	MYD88	1.58882	4.17383e-06	1.35025	0.00626236	-1.03641	0.733786	1.13535	0.328576
ENSDARG00000010181	asap2a	ASAP1	-1.03435	0.534288	-1.0057	0.952672	-1.126	0.0371668	-1.15808	0.0167772
ENSDARG00000010186	myo3a	MYO3A	-4.168	1.38458e-30	-1.13719	0.286213	3.7586	2.85713e-25	1.02573	0.884531
ENSDARG00000010192	pax3a	PAX3	4.22381	5.26539e-68	-1.08403	0.554827	-4.83455	3.93426e-73	-1.05603	0.734508
ENSDARG00000010194	eif4bb	EIF4B	2.75029	1.80564e-158	1.17958	6.53788e-05	-3.17811	1.42775e-202	-1.36307	1.23959e-14
ENSDARG00000010207	smad3b	SMAD2	-1.62646	1.40786e-08	1.30742	0.0019097	1.82173	1.93001e-12	-1.16724	0.11414
ENSDARG00000010238	rbm22	RBM22	1.87104	2.48962e-57	1.03462	0.514073	-2.07811	1.33305e-75	-1.14913	0.00231944
ENSDARG00000010244	rpl22l1	RPL22L1	2.20936	2.78183e-88	1.11557	0.0148021	-2.39096	3.55835e-105	-1.20727	1.85069e-05
ENSDARG00000010246	prmt1	PRMT1	2.81336	6.49646e-136	-1.43051	1.16046e-16	-3.07302	1.24043e-157	1.30963	1.14603e-09
ENSDARG00000010248	wdr54	FBXW12	-1.02993	0.775046	1.13983	0.133089	1.33695	0.000255453	1.13887	0.161065
ENSDARG00000010250	nqo1	NQO1	1.23494	6.74438e-07	1.20036	7.53757e-05	-1.19522	3.52465e-05	-1.16176	0.00189509
ENSDARG00000010252	jak3	JAK1	-4.60136	7.78883e-10	3.14935	1.29786e-10	9.21774	3.25521e-23	-1.56974	0.041031
ENSDARG00000010255	bin2b	BIN2	2.19902	7.17467e-35	1.30443	0.000316416	-1.72906	6.2462e-18	-1.02568	0.833707
ENSDARG00000010266	igf2bp3	IGF2BP1	1.52079	1.86669e-18	-1.36582	5.29034e-10	-1.67159	1.20961e-26	1.24261	3.42576e-05
ENSDARG00000010267	dpydb	DPYD	-1.49279	3.39374e-15	-1.07496	0.220274	1.27896	2.53052e-06	-1.0858	0.176013
ENSDARG00000010270	fezf1	FEZF1	1.35965	3.89551e-05	1.02368	0.8451	-1.60427	7.78174e-10	-1.20789	0.0364137
ENSDARG00000010276	ptgs2b	PTGS1	-1.59908	1.79472e-06	1.33826	0.00436548	1.6009	2.94307e-06	-1.3367	0.00570688
ENSDARG00000010279	scamp2	SCAMP1	1.39566	2.57405e-11	1.0032	0.970455	-1.36275	8.98488e-10	1.02088	0.80014
ENSDARG00000010280	clasp1a	CLASP1	-1.28804	1.93886e-10	-1.09458	0.0366512	1.30833	2.27118e-11	1.11182	0.0168864
ENSDARG00000010281	xpo4	XPO4	1.8969	2.81586e-41	1.02331	0.744054	-2.00608	2.37116e-47	-1.08222	0.201443
ENSDARG00000010294	fmodb	FMOD	-17.1228	2.44509e-74	1.06118	0.641971	18.1622	9.75731e-77	1.00062	1
ENSDARG00000010300	traf3ip1	TRAF3IP1	-1.59796	7.88442e-08	1.19864	0.04958	1.77483	7.13278e-11	-1.07915	0.484497
ENSDARG00000010301	b4galt6	B4GALT5	-1.16813	0.00546526	-1.2359	0.00030467	1.1393	0.0204065	1.2054	0.00196615
ENSDARG00000010312	cp	CP	-3.7356	1.54019e-209	-1.12068	0.0108154	3.287	1.03127e-169	-1.01409	0.825919
ENSDARG00000010316	qars	EPRS1	1.97093	1.58622e-65	1.17075	0.00040444	-1.82223	3.62471e-51	-1.08243	0.11102
ENSDARG00000010317	gpr183a	GPR183	1.84873	0.00560196	1.60297	0.0482644	-1.02592	0.963665	1.12418	0.764047
ENSDARG00000010318	srpx	SRPX	-1.79758	1.55086e-35	1.59105	2.1233e-23	2.16038	2.0994e-60	-1.32385	7.79399e-09
ENSDARG00000010331	radx	RADX	1.65656	6.11607e-06	1.23093	0.174071	-1.83897	1.90381e-07	-1.3667	0.0338409
ENSDARG00000010347	acer1	ACER1	-1.35693	0.0234236	1.86001	3.86613e-07	2.81922	1.37504e-16	1.11714	0.507092
ENSDARG00000010350	c1ql3a	C1QL1	-9.35714	8.36935e-23	1.22047	0.329225	7.38322	1.44562e-16	-1.54399	0.0161274
ENSDARG00000010381	rnf2	RING1	1.37003	6.10633e-16	1.21973	2.25223e-06	-1.36929	1.06185e-15	-1.21908	3.56553e-06
ENSDARG00000010385	sept4a	SEPTIN1	-7.59729	5.96783e-123	1.0502	0.557568	6.98434	3.01378e-109	-1.14219	0.0902245
ENSDARG00000010400	lrrfip2	LRRFIP2	1.33973	3.68329e-12	1.02896	0.610818	-1.41806	3.20895e-16	-1.08913	0.101278
ENSDARG00000010407	ppp4r4	PPP4R4	-4.65973	1.0754e-35	1.30096	0.0166614	5.07315	3.35432e-39	-1.1946	0.137134
ENSDARG00000010408	igsf9b	IGSF9	1.14741	0.00786049	1.12803	0.0387109	-1.19959	0.000499631	-1.17934	0.00444477
ENSDARG00000010411	epn1	EPN1	-1.15129	0.000485357	1.07021	0.144213	1.069	0.108637	-1.15259	0.00138225
ENSDARG00000010415	sirt4	SIRT4	1.21581	0.0642497	1.5162	7.43979e-05	1.28717	0.0128424	1.03218	0.849367
ENSDARG00000010420	ndrg1b	NDRG1	-37.157	0	1.14141	0.0126449	34.3831	0	-1.23298	5.00683e-05
ENSDARG00000010423	npsn	ASTL	-5.6068	6.146e-150	1.18158	0.00164587	7.51518	3.64268e-211	1.13451	0.0293155
ENSDARG00000010425	scara5	MSR1	-3.4831	2.87387e-32	-1.17251	0.113177	3.32694	6.16094e-29	1.12014	0.299849
ENSDARG00000010432	eaf2	EAF1	2.24851	7.0337e-52	1.04886	0.496466	-1.9122	2.00095e-33	1.12109	0.0892597
ENSDARG00000010434	clu	CLU	-2.13916	2.95507e-37	1.65342	1.54773e-19	3.10828	6.30098e-85	-1.13788	0.0477111
ENSDARG00000010437	tent5c	TENT5A	-1.53091	5.65076e-05	1.21383	0.0455597	2.66104	5.545e-23	1.43217	0.000300111
ENSDARG00000010442	rnf11a	RNF11	-1.66203	9.77105e-14	-1.50044	8.14213e-10	1.57027	8.35622e-11	1.41764	1.47593e-07
ENSDARG00000010445	trabd	TRABD	1.69563	2.92685e-16	-1.00469	0.968999	-1.83112	3.15585e-20	-1.07488	0.418562
ENSDARG00000010454	guca1a	GUCA1A	-4.71815	2.91203e-08	1.20148	0.435927	7.64031	1.45189e-14	1.35064	0.217493
ENSDARG00000010472	atp1a2a	ATP12A	1.23056	5.46381e-08	-1.06703	0.14142	-1.2323	5.23576e-08	1.06553	0.180021
ENSDARG00000010477	p2rx3a	P2RX3	2.6275	5.96625e-19	-1.75426	2.07275e-06	-2.43882	7.04926e-16	1.88993	5.03686e-08
ENSDARG00000010478	hsp90aa1.1	HSP90AA1	15.3492	0	3.03391	1.2266e-201	-5.50836	0	-1.08878	0.0554884
ENSDARG00000010481	bzw1a	BZW1	2.40542	3.3733e-126	-1.26106	2.06253e-09	-2.25938	1.03685e-108	1.34257	2.84167e-14
ENSDARG00000010482	prg4a	PRG4	2.13723	2.82749e-09	1.13725	0.487231	-2.00799	1.18547e-07	-1.06865	0.759816
ENSDARG00000010487	sae1	SAE1	3.33646	3.47586e-193	1.11246	0.0250065	-3.09595	5.35138e-169	-1.03228	0.594582
ENSDARG00000010515	dvl1a	DVL1	-1.76127	0.000226342	1.01651	0.945387	1.89898	3.58274e-05	1.06078	0.800813
ENSDARG00000010516	rpl21	RPL21	1.82896	7.83406e-51	1.1988	2.53549e-05	-1.83978	1.04923e-51	-1.20589	2.19765e-05
ENSDARG00000010519	per3	PER1	-1.47257	1.22003e-13	-1.05114	0.387767	2.1583	8.80806e-52	1.54066	2.36693e-18
ENSDARG00000010524	si:ch211-282j22.3	EDEM3	-1.10384	0.21157	-1.09868	0.27493	1.07701	0.369226	1.07199	0.471357
ENSDARG00000010531	scamp4	SCAMP4	1.80178	3.5603e-31	-1.17479	0.00471453	-1.69304	8.75488e-25	1.25025	7.25937e-05
ENSDARG00000010553	mmgt1	MMGT1	1.38089	1.59557e-10	1.01522	0.828711	-1.46138	1.1942e-13	-1.07439	0.27217
ENSDARG00000010555	pdha1b	PDHA1	-5.03034	4.82572e-13	-1.3731	0.133423	3.4783	1.35163e-07	-1.05222	0.901062
ENSDARG00000010556	mmp25b	MMP17	-1.58874	0.000728882	1.24649	0.144435	1.74258	6.35782e-05	-1.13634	0.470718
ENSDARG00000010563	spopla	SPOPL	1.62135	2.50532e-14	-1.00298	0.985065	-1.51772	6.99877e-11	1.07146	0.419264
ENSDARG00000010565	aqp4	AQP4	-1.32813	0.109139	-1.37375	0.0792515	1.17851	0.395933	1.21915	0.328929
ENSDARG00000010571	ezh2	EZH1	2.15836	1.28614e-70	-1.11182	0.0358204	-1.92745	3.54654e-51	1.24502	5.56756e-06
ENSDARG00000010572	slc25a25a	SLC25A25	2.32199	2.17813e-59	2.0093	1.5512e-39	-1.06808	0.209897	1.08196	0.260972
ENSDARG00000010583	pard3ab	PARD3	-1.01077	0.872313	1.01827	0.844872	-1.03618	0.589441	-1.06647	0.426074
ENSDARG00000010586	tex9	TEX9	1.76846	5.8615e-09	1.48231	0.000395799	-1.36836	0.00134802	-1.14701	0.299849
ENSDARG00000010591	foxn4	FOXN1	-1.24403	0.000197294	1.22079	0.00107756	1.40449	6.06373e-09	-1.08131	0.27476
ENSDARG00000010596	slc7a6os	SLC7A6OS	-1.23503	4.59838e-07	1.03297	0.54295	1.13579	0.00305486	-1.12323	0.0139701
ENSDARG00000010601	mtmr10	MTMR10	-1.07679	0.250844	-1.69266	3.18339e-17	-1.24258	0.000842875	1.26506	0.000242254
ENSDARG00000010602	zgc:112294	TMEM17	-38.5641	3.64645e-77	-1.2754	0.0444001	29.4193	2.94455e-60	-1.02466	0.884531
ENSDARG00000010603	kctd9b	KCTD9	-1.21284	0.00285017	1.0593	0.467104	1.23688	0.0012572	-1.0387	0.668316
ENSDARG00000010610	sarm1	SARM1	-3.05853	8.27566e-54	-1.2214	0.00377276	2.83501	3.1174e-45	1.1322	0.0966933
ENSDARG00000010625	clic2	CLIC2	-1.84134	1.7792e-12	-1.02611	0.807301	2.34559	1.91597e-23	1.30719	0.00152757
ENSDARG00000010630	hoxb6a	HOXA6	1.70375	8.67682e-19	1.10152	0.223232	-1.80659	1.96816e-21	-1.16805	0.0419243
ENSDARG00000010641	slc20a1b	SLC20A1	2.06975	1.04933e-85	1.20762	2.11691e-06	-1.69115	1.04609e-45	1.01345	0.823371
ENSDARG00000010654	arhgap42b	ARHGAP42	-1.73623	0.00384814	1.20058	0.416125	1.82179	0.00196761	-1.14399	0.611451
ENSDARG00000010655	ppm1k	PPM1K	-1.54953	1.15857e-14	-1.0072	0.933289	2.1468	2.13359e-43	1.39547	1.0705e-09
ENSDARG00000010658	insig1	INSIG1	1.2311	6.49395e-05	1.03111	0.639313	1.09389	0.082937	1.30607	8.98486e-07
ENSDARG00000010673	trim16	TRIM16	1.16908	0.060564	1.18166	0.0829587	-1.1702	0.0606447	-1.18281	0.0937957
ENSDARG00000010680	gngt2a	GNGT2	-19.255	1.32488e-163	-1.13239	0.111935	20.192	1.51428e-167	1.18812	0.0275528
ENSDARG00000010681	tjap1	TJAP1	-1.30092	6.14561e-06	-1.73001	2.10819e-19	-1.28559	7.88614e-05	1.03441	0.685754
ENSDARG00000010710	msi1	MSI1	1.74283	6.38214e-27	-1.36521	1.80413e-08	-2.1696	1.4819e-49	1.09666	0.151002
ENSDARG00000010717	chchd10	CHCHD10	1.28998	1.55754e-09	1.37574	1.68551e-12	-1.27507	1.12385e-08	-1.35985	1.37639e-11
ENSDARG00000010721	sept6	SEPTIN11	1.33557	3.63366e-11	-1.31195	3.03104e-09	-1.4147	2.87803e-15	1.23857	6.21544e-06
ENSDARG00000010727	ttyh2l	TTYH2	-2.43089	2.46147e-49	1.01085	0.894854	2.17772	9.99961e-36	-1.12834	0.064626
ENSDARG00000010728	scin	AVIL	-1.23548	0.000857641	1.46269	5.10081e-10	1.64184	5.76111e-16	-1.10065	0.200691
ENSDARG00000010732	xrcc4	XRCC4	2.39456	2.00689e-31	1.22847	0.033406	-2.65762	7.11049e-37	-1.36351	0.000861036
ENSDARG00000010738	zgc:101716	C8orf76	2.97934	3.6294e-56	1.30548	0.00161381	-2.4146	1.67347e-37	-1.05806	0.606893
ENSDARG00000010745	dnaja2b	DNAJA2	-1.07355	0.0587191	-1.11607	0.00671819	1.02372	0.543233	1.06426	0.169842
ENSDARG00000010752	acsl4b	ACSL3	2.0069	3.10382e-24	1.06421	0.479119	-1.63567	9.71309e-13	1.15292	0.0963002
ENSDARG00000010756	nod2	NOD2	-1.1431	0.192269	1.35481	0.00675257	1.51097	6.71619e-05	-1.02493	0.897045
ENSDARG00000010758	capn12	CAPN12	-2.85712	2.51168e-59	-2.02894	7.72258e-31	1.45865	8.121e-08	1.03586	0.666712
ENSDARG00000010764	flj13639	DHRS12	1.13621	0.539537	2.16148	2.88677e-05	1.62228	0.00582952	-1.17257	0.512728
ENSDARG00000010767	epha4l	EPHA1	1.8034	6.35275e-16	-1.45967	2.24506e-06	-1.88912	2.47777e-17	1.39341	3.82202e-05
ENSDARG00000010770	sox19a	SOX1	7.28533	0	1.2004	2.2008e-05	-6.29962	0	-1.03799	0.503296
ENSDARG00000010773	pnpla6	PNPLA6	-2.60593	2.23172e-90	1.05978	0.269772	2.74148	3.08789e-99	-1.00737	0.930102
ENSDARG00000010779	tlk2	TLK1	1.1252	0.00798517	-1.1688	0.00110593	-1.30603	2.0404e-09	1.00697	0.933621
ENSDARG00000010784	ppp1r12a	PPP1R12A	-1.1347	0.0169769	-1.31095	4.79108e-07	1.06978	0.214446	1.23594	0.00013253
ENSDARG00000010785	thbs1b	COMP	-3.30923	3.18334e-234	1.09982	0.013581	3.68184	2.21879e-276	1.01162	0.834072
ENSDARG00000010789	homer3b	AC002985.1	-1.04187	0.501877	-1.48296	8.24892e-12	1.04348	0.478049	1.48525	6.81345e-12
ENSDARG00000010791	dla	DLL1	2.88001	1.82091e-177	1.23797	2.73264e-07	-2.31158	4.25906e-112	1.00641	0.925386
ENSDARG00000010792	cdc25b	CDC25A	2.81374	1.62111e-122	-1.77588	3.43953e-32	-3.78494	5.14356e-189	1.32018	1.49949e-08
ENSDARG00000010794	tfeb	TFEB	-1.24586	0.0688629	-2.13944	9.41913e-11	1.10039	0.44823	1.88971	7.42852e-08
ENSDARG00000010816	slc7a14a	SLC7A14	-6.30975	1.99812e-176	-1.34425	1.81452e-08	5.77304	4.8419e-154	1.23002	0.000134813
ENSDARG00000010823	memo1	MEMO1	-1.03487	0.461892	-1.27517	4.41381e-07	-1.24608	2.79161e-06	-1.01127	0.873389
ENSDARG00000010831	churc1	CHURC1	1.74874	1.32807e-21	1.027	0.746892	-1.37918	4.65261e-08	1.23461	0.00163904
ENSDARG00000010844	kras	HRAS	-1.30584	4.99712e-05	-1.22779	0.00268253	1.19049	0.0108483	1.11934	0.133278
ENSDARG00000010862	amt	AC104452.1	-1.30078	4.57505e-05	1.32923	2.67256e-05	1.47644	1.83314e-09	-1.17107	0.0334656
ENSDARG00000010873	DDX17	DDX17	1.51128	2.60315e-24	1.40836	4.84967e-16	-1.22309	8.01921e-07	-1.1398	0.00499065
ENSDARG00000010878	cdkn1ca	CDKN1A	3.36755	6.35669e-189	1.24439	4.40345e-06	-3.50324	6.51663e-197	-1.29455	5.26279e-08
ENSDARG00000010905	mettl13	EEF1AKNMT	2.40247	7.02513e-33	-1.09041	0.347124	-2.05453	9.95735e-23	1.27505	0.00521333
ENSDARG00000010918	nprl3	NPRL3	1.14753	0.0201668	1.07836	0.300563	-1.22282	0.000833633	-1.14913	0.0445031
ENSDARG00000010925	HTRA3	HTRA3	-32.7799	6.23073e-87	-1.0794	0.52636	24.5195	6.38883e-64	-1.23539	0.0489458
ENSDARG00000010933	cacna1fa	CACNA1F	-24.8893	2.75592e-55	-1.05336	0.714427	29.4014	5.23662e-63	1.24814	0.0646564
ENSDARG00000010936	abcb4	ABCB1	-35.3812	7.01719e-119	-1.10463	0.292862	32.4213	6.72326e-107	1.01437	0.930296
ENSDARG00000010940	BX957278.1	MEFV	1.74891	7.81576e-08	1.35282	0.0134185	-1.49897	0.000105738	-1.15956	0.289626
ENSDARG00000010941	pomgnt2	POMGNT2	-2.85051	5.37861e-36	-1.27881	0.00162927	2.48835	4.52224e-26	1.11642	0.207603
ENSDARG00000010945	rapgef6	AC008695.1	-1.27819	0.000101646	-1.08758	0.273977	-1.04491	0.533551	-1.22804	0.00325773
ENSDARG00000010946	cbsb	CBS	2.1192	2.9227e-80	1.24361	3.33538e-07	-1.58564	1.74611e-31	1.07468	0.152076
ENSDARG00000010948	kif11	KIF11	2.98173	2.27624e-202	1.01627	0.749744	-3.15817	3.13798e-220	-1.07641	0.101342
ENSDARG00000010953	ndel1a	NDE1	-5.89849	1.00225e-172	1.1	0.0970047	6.22444	6.97315e-181	-1.04232	0.544626
ENSDARG00000010956	sh3glb1b	SH3GLB1	1.21898	0.000117067	1.2736	1.61814e-05	-1.19679	0.000537468	-1.25042	9.83951e-05
ENSDARG00000010957	mpp2b	MPP2	-6.2402	2.5959e-189	1.06616	0.27632	6.38765	6.79061e-191	-1.04147	0.543825
ENSDARG00000010958	glmnb	GLMN	-22.0471	2.42159e-116	1.03262	0.776084	24.0112	5.67066e-122	1.05556	0.65271
ENSDARG00000010962	fkbp7	FKBP14	2.00925	5.02062e-46	1.04235	0.524067	-1.81571	1.31418e-33	1.06163	0.363412
ENSDARG00000010965	psma8	PSMA7	2.35884	9.95614e-101	1.22198	3.75302e-06	-2.18959	3.16054e-84	-1.1343	0.006848
ENSDARG00000010977	rab34b	RAB34	-1.03699	0.749454	-1.94905	3.32191e-10	-1.57194	2.47193e-05	1.19564	0.125874
ENSDARG00000010978	trmt1	TRMT1	3.44222	2.1072e-91	1.14522	0.0894075	-3.10521	2.85685e-76	-1.03314	0.739817
ENSDARG00000010981	zdhhc3a	ZDHHC3	-1.0038	1	-1.16838	0.123664	-1.05412	0.568564	1.10421	0.379654
ENSDARG00000011000	gtf2a1	GTF2A1	1.47865	2.06158e-23	1.00727	0.900523	-1.52015	4.89918e-26	-1.03554	0.525373
ENSDARG00000011020	hnrnpa1a	HNRNPA1	1.26411	1.39036e-05	-1.45524	2.06451e-11	-1.74828	3.35627e-25	1.05223	0.484872
ENSDARG00000011023	pdlim3a	PDLIM1	-6.37499	1.28662e-09	1.77267	0.0093142	9.29269	1.49686e-14	-1.2121	0.51737
ENSDARG00000011026	zgc:92907	ALG13	2.80702	2.13255e-52	-1.04307	0.670237	-3.07598	3.58382e-58	-1.05063	0.653341
ENSDARG00000011027	fgfr1a	FGFR1	1.53149	1.81246e-21	-1.58985	4.62237e-24	-1.52134	2.2778e-20	1.60046	9.24418e-25
ENSDARG00000011042	pgbd5	PGBD5	-6.33338	4.86259e-21	1.15566	0.443392	6.67697	1.19131e-21	-1.09534	0.673653
ENSDARG00000011049	slc17a9b	SLC17A9	1.12051	0.205407	-1.16841	0.098199	-1.07981	0.415535	1.21245	0.0442176
ENSDARG00000011055	fbxo9	FBXO9	-1.38378	5.21433e-15	-1.0838	0.0845546	1.28717	2.41425e-09	1.00814	0.912302
ENSDARG00000011065	camk2b1	CAMK2A	-2.39694	9.47134e-104	-1.24878	3.42073e-08	2.42231	3.13435e-105	1.26201	1.06023e-08
ENSDARG00000011066	glra3	GLRA1	-3.68047	5.8574e-31	-1.75021	1.02631e-08	3.21629	7.94573e-24	1.52977	1.75416e-05
ENSDARG00000011072	ddx11	DDX11	3.4577	2.43077e-60	-1.00873	0.952058	-3.78577	6.87149e-65	-1.08548	0.496968
ENSDARG00000011076	zgc:91968	MREG	-2.5369	1.94835e-59	-1.04859	0.467808	2.45278	6.3292e-52	1.01385	0.864109
ENSDARG00000011079	wdr3	WDR3	3.46137	2.66244e-162	1.15816	0.00508361	-3.01078	2.27696e-128	-1.00741	0.930584
ENSDARG00000011088	si:ch211-288d18.1	TBC1D26	-4.39967	3.12237e-94	-1.54394	5.25656e-12	3.93589	2.48456e-78	1.38128	4.827e-07
ENSDARG00000011091	drd2b	DRD2	-10.3179	8.67261e-29	-1.4517	0.0118586	9.23048	6.65107e-25	1.30114	0.092732
ENSDARG00000011094	ccna2	CCNA1	3.5362	1.41192e-195	1.01805	0.765865	-3.71467	4.88014e-207	-1.06944	0.226059
ENSDARG00000011113	chrna10a	CHRNA10	-689.362	3.25082e-51	1.09013	0.637305	559.778	1.4095e-45	-1.20213	0.273155
ENSDARG00000011122	pptc7a	PPTC7	-2.05001	2.34556e-24	-1.12378	0.123575	2.16617	3.2906e-27	1.18749	0.0228342
ENSDARG00000011125	snrpb	SNRPB	4.08525	5.3343e-109	1.22112	0.00345689	-3.95087	4.12538e-104	-1.18096	0.0219813
ENSDARG00000011141	dpysl5a	DPYS	-2.04276	2.49451e-63	-1.41148	5.65341e-16	1.78832	8.43151e-42	1.23567	1.79925e-06
ENSDARG00000011152	rpp14	RPP14	2.20535	3.58134e-40	1.1475	0.0617027	-1.99287	4.86958e-30	-1.03696	0.71532
ENSDARG00000011157	arhgef18a	AC008878.3	1.52062	3.0724e-18	1.34426	1.22856e-08	-1.2565	2.27745e-06	-1.11078	0.0777612
ENSDARG00000011163	sema3fa	SEMA3A	-2.35079	2.44876e-76	-1.27187	1.46995e-07	1.87001	6.05622e-39	1.01176	0.872241
ENSDARG00000011166	cahz	CA1	-2.15988	1.71246e-67	1.18266	0.000231339	2.40386	8.01636e-87	-1.06262	0.258873
ENSDARG00000011170	ndrg2	NDRG2	-4.20829	3.615e-225	-1.83788	8.05902e-46	3.73414	6.52278e-189	1.63082	1.59937e-29
ENSDARG00000011171	si:ch211-12m10.1	TENM1	-28.8406	0	-1.22816	0.000138871	23.4509	0	-1.00107	0.996194
ENSDARG00000011175	atp6v1d	ATP6V1D	-1.00357	0.953116	1.04669	0.444731	1.14138	0.0074398	1.08659	0.164607
ENSDARG00000011188	acvr2aa	ACVR2A	-2.91307	1.15489e-128	-1.31427	7.69273e-11	2.90979	1.28919e-126	1.31282	1.28015e-10
ENSDARG00000011190	fgfr1b	FGFR1	1.64904	1.178e-13	-1.34672	0.000262927	-2.48976	1.27791e-36	-1.12116	0.198413
ENSDARG00000011196	dnajc11a	DNAJC11	2.16497	5.71355e-81	1.13786	0.00545771	-2.04274	1.74065e-68	-1.07363	0.177293
ENSDARG00000011201	rplp2l	RPLP2	2.81689	2.22944e-43	1.12613	0.168809	-2.21613	1.2755e-26	1.12872	0.189627
ENSDARG00000011219	akt2	AKT1	1.30684	2.90693e-12	-1.2471	8.56513e-08	-1.78656	1.61971e-50	-1.09621	0.0430373
ENSDARG00000011222	ccdc28b	CCDC28A	-1.24758	0.00750211	-1.02154	0.865669	1.10193	0.27031	-1.1083	0.302286
ENSDARG00000011233	pcyt1aa	PCYT1A	1.40849	1.79018e-07	-1.05872	0.509816	-1.36871	2.50506e-06	1.08948	0.327406
ENSDARG00000011235	otx2b	ARGFX	-2.21759	2.08488e-69	-1.12595	0.0149127	1.79508	5.01029e-37	-1.09717	0.0739732
ENSDARG00000011239	ppp1r14aa	PPP1R14A	2.24367	1.1118e-21	1.09357	0.413614	-2.10213	4.19982e-18	-1.02462	0.872786
ENSDARG00000011240	ift46	IFT46	1.14299	0.0133241	1.3043	3.44086e-06	-1.1041	0.0747514	-1.25992	8.39712e-05
ENSDARG00000011245	esrp1	ESRP1	1.29619	1.26075e-10	-1.07191	0.152011	-1.53523	1.3611e-25	-1.10497	0.0372409
ENSDARG00000011246	krr1	KRR1	3.53529	3.38118e-136	1.26704	0.000145121	-3.24865	2.93466e-116	-1.16433	0.0243923
ENSDARG00000011247	rnpc3	RNPC3	1.37541	3.73836e-10	1.43251	5.517e-11	-1.23122	4.81762e-05	-1.28234	1.35595e-05
ENSDARG00000011257	enpp2	ENPP1	-9.11273	7.73476e-144	1.07188	0.34387	9.24636	3.17521e-142	-1.05612	0.499141
ENSDARG00000011259	trpm1a	TRPM1	-8.89947	1.74545e-84	1.2114	0.021351	10.0362	4.23891e-94	-1.07371	0.475576
ENSDARG00000011262	traip	TRAIP	4.35445	1.34995e-128	1.20518	0.0233896	-4.28719	5.75518e-121	-1.18663	0.0450394
ENSDARG00000011272	uqcc2	UQCC2	1.67895	2.7174e-25	1.28778	6.61653e-06	-1.63586	1.84561e-22	-1.25474	8.00479e-05
ENSDARG00000011273	tlx2	TLX1	-1.54648	2.32441e-09	-1.37603	2.28375e-05	1.19204	0.0231496	1.06067	0.542488
ENSDARG00000011298	atf7a	ATF2	-1.10403	0.28464	-1.06988	0.54639	-1.11921	0.225972	-1.15494	0.17799
ENSDARG00000011299	blzf1	BLZF1	1.73698	6.22674e-33	-1.19691	0.000650861	-1.91981	1.69356e-43	1.08292	0.180001
ENSDARG00000011301	nae1	NAE1	-1.07058	0.158792	1.02934	0.648795	-1.01086	0.854485	-1.11396	0.0553602
ENSDARG00000011312	stk3	STK3	1.37134	8.74709e-10	-1.32278	2.44021e-07	-1.31404	1.61433e-07	1.38046	2.71543e-09
ENSDARG00000011317	adra1ba	ADRA1B	1.12785	0.533702	-1.09882	0.665279	-1.17651	0.406518	1.05334	0.832963
ENSDARG00000011326	ankrd45	AL139142.2	2.70029	6.57264e-05	1.4392	0.256399	-2.09709	0.00262726	-1.11808	0.78007
ENSDARG00000011333	arhgap33	ARHGAP32	-1.74422	3.29223e-14	-1.10312	0.254173	1.38685	2.23031e-05	-1.1401	0.10707
ENSDARG00000011334	ncaldb	HPCA	-9.46378	2.09746e-82	-1.18383	0.052396	8.82996	1.0953e-73	1.10508	0.305445
ENSDARG00000011360	nfatc2ip	NFATC2IP	1.52693	1.35705e-13	1.18317	0.0142054	-1.66445	3.59289e-18	-1.28975	0.000134045
ENSDARG00000011370	fyna	FYN	-2.98471	5.12869e-136	1.00579	0.925479	2.84094	4.58842e-122	-1.05667	0.295293
ENSDARG00000011371	zgc:64106	NA	-2.21647	5.79644e-27	1.13289	0.0882739	2.71335	5.44631e-42	1.08064	0.35726
ENSDARG00000011373	mknk2a	MKNK1	-1.90996	1.05366e-22	-1.05742	0.455345	1.91792	2.46461e-22	1.06186	0.438921
ENSDARG00000011376	dnase1l4.2	DNASE1	3.41014	5.0187e-63	1.22216	0.0326418	-3.13768	2.91779e-53	-1.12458	0.277457
ENSDARG00000011400	tnnc1a	TNNC1	1.60489	3.72792e-07	-1.12233	0.359327	-2.12322	6.26457e-15	-1.17884	0.161618
ENSDARG00000011404	fen1	FEN1	4.07811	8.69902e-286	1.16421	0.000977314	-4.37579	4.69669e-307	-1.24921	8.04783e-07
ENSDARG00000011405	rps9	RPS9	2.57754	3.85653e-57	1.37202	3.61857e-07	-1.97246	1.31235e-30	-1.04993	0.549748
ENSDARG00000011407	col2a1b	COL13A1	-2.09155	1.77008e-66	-1.46301	4.64345e-18	1.36512	3.90094e-13	-1.04725	0.413706
ENSDARG00000011410	aadat	AADAT	-1.07177	0.444083	-1.36956	0.00212909	-1.22517	0.0494138	1.04299	0.762514
ENSDARG00000011418	sigmar1	SIGMAR1	2.20029	1.05411e-48	1.08306	0.238222	-1.91894	3.20775e-33	1.05867	0.457001
ENSDARG00000011422	ryr1a	RYR1	-1.81407	1.73129e-41	1.01377	0.814244	2.01467	1.50954e-56	1.0955	0.066789
ENSDARG00000011434	ptger2a	PTGDR	-1.54089	3.25076e-05	-1.24129	0.0558963	1.16959	0.17069	-1.06135	0.653838
ENSDARG00000011445	elmsan1a	MIDEAS	-1.88038	8.61808e-25	1.00524	0.970984	1.58506	9.39677e-13	-1.19251	0.00678918
ENSDARG00000011449	fes	FER	-1.48365	0.000650024	1.59471	3.86928e-05	1.79767	2.75399e-07	-1.31608	0.029065
ENSDARG00000011459	gsna	AVIL	1.331	3.47313e-12	1.06048	0.227534	-1.1912	2.50789e-05	1.05364	0.330679
ENSDARG00000011462	otub1b	OTUB1	1.1839	2.13319e-05	1.21905	4.14029e-06	-1.2512	2.39715e-08	-1.28835	2.68909e-09
ENSDARG00000011466	afg1la	AFG1L	1.20849	0.00173154	1.24872	0.000804401	-1.10342	0.1174	-1.14017	0.0740179
ENSDARG00000011473	calcrla	CALCR	-1.4721	0.0022203	-1.2929	0.0284802	2.14356	2.5074e-10	1.88293	1.8552e-08
ENSDARG00000011487	gnaq	GNA11	-5.27869	1.69316e-63	-1.03778	0.713661	5.08484	2.41444e-58	-1.0001	1
ENSDARG00000011488	sirt2	SIRT2	1.06724	0.206905	-1.12998	0.0251873	1.13961	0.0110347	1.37432	8.33551e-10
ENSDARG00000011490	scube3	SCUBE1	-1.15589	0.17631	1.13701	0.280511	1.10555	0.381847	-1.18879	0.148299
ENSDARG00000011493	dcun1d3	DCUN1D3	1.2374	0.00110548	-1.02075	0.815677	-1.16865	0.018591	1.08079	0.354435
ENSDARG00000011496	ppm1bb	AC013717.1	-1.04717	0.302957	-1.21686	2.36225e-05	-1.08698	0.066939	1.06906	0.216758
ENSDARG00000011498	si:ch211-212o1.2	PEDS1	-1.11995	0.0994389	-1.05568	0.505621	1.07143	0.334937	1.00995	0.929199
ENSDARG00000011506	lpcat1	LPCAT1	1.43504	7.15437e-08	1.15556	0.0731704	-1.46192	2.84856e-08	-1.17723	0.0448964
ENSDARG00000011510	rcc2	RCC2	1.89169	1.17787e-57	-1.04486	0.368643	-1.74045	7.7384e-44	1.13565	0.00533754
ENSDARG00000011515	orai1a	ORAI1	-1.02438	0.817466	-1.21433	0.044565	1.21031	0.0500053	1.43479	0.000132776
ENSDARG00000011519	myl4	MYL3	-6.08417	4.80561e-195	-1.14484	0.0158825	6.08543	3.26948e-192	1.14513	0.019845
ENSDARG00000011521	upb1	UPB1	1.33405	2.38294e-06	1.23779	0.00288093	-1.48541	2.42029e-10	-1.37826	2.85297e-06
ENSDARG00000011533	sema6dl	SEMA6A	1.37313	1.99926e-14	-1.02177	0.707197	-1.43242	1.2852e-17	-1.02096	0.739953
ENSDARG00000011537	ugt2a5	UGT2A1	-1.01071	0.928501	1.19017	0.0545969	1.2704	0.00483736	1.05611	0.653991
ENSDARG00000011545	arrb2b	ARRB1	1.52164	3.34864e-31	-1.06425	0.144964	-1.51455	4.69745e-30	1.06923	0.135457
ENSDARG00000011549	c1ql4a	C1QL1	-2.0141	4.6004e-08	-1.02119	0.910325	1.92188	6.59793e-07	-1.0261	0.916842
ENSDARG00000011553	atp5pb	ATP5PB	1.12861	0.0161278	1.25237	2.10492e-05	-1.11576	0.0298249	-1.2381	9.17367e-05
ENSDARG00000011555	spag7	SPAG7	1.50808	1.43085e-28	-1.11476	0.00851223	-1.35485	4.32125e-16	1.24084	5.92019e-08
ENSDARG00000011564	sfpq	NONO	1.37047	9.74133e-20	-1.03818	0.379358	-1.59603	3.46325e-41	-1.12176	0.00361349
ENSDARG00000011570	pou6f1	POU6F1	-1.21133	0.000428881	-1.27891	6.63129e-06	1.20756	0.000657503	1.27494	1.14841e-05
ENSDARG00000011571	calcrlb	CALCR	-1.42424	0.042636	-1.04512	0.8628	1.17715	0.389577	-1.15764	0.508242
ENSDARG00000011573	abcb11a	ABCB1	13.801	0	1.03759	0.77745	-12.0685	0	1.10204	0.407978
ENSDARG00000011579	hoxb10a	HOXA10	1.74182	3.95552e-20	1.02155	0.819244	-1.78783	1.24896e-20	-1.04856	0.614931
ENSDARG00000011581	si:dkey-23k10.5	GIMAP1	-2.91989	1.69209e-09	1.43491	0.01256	4.40955	6.38756e-19	1.05308	0.815038
ENSDARG00000011582	sox5	SOX5	-1.70581	2.07518e-39	-1.292	5.93927e-10	1.46308	3.48658e-20	1.10815	0.0246196
ENSDARG00000011583	cry1b	CRY1	-1.43336	4.77846e-06	1.65047	9.0985e-13	2.52677	9.67989e-36	1.06813	0.506435
ENSDARG00000011594	smarcb1b	SMARCB1	1.76163	1.14877e-31	1.24321	3.93584e-05	-1.73822	5.37522e-30	-1.2267	0.000175544
ENSDARG00000011597	atxn2l	ATXN2L	1.23825	7.14442e-06	-1.46249	3.65587e-14	-2.00803	2.02099e-47	-1.10884	0.0673452
ENSDARG00000011600	epha4b	EPHA4	-1.99796	9.2222e-21	1.01224	0.907893	2.39589	2.33579e-32	1.18473	0.0234865
ENSDARG00000011602	si:dkeyp-117h8.2	CRACD	-10.9159	5.40927e-268	-1.26085	3.98181e-05	9.93002	2.2019e-242	1.14708	0.0239911
ENSDARG00000011605	dennd6b	DENND6A	1.26138	2.35742e-05	-1.03794	0.614861	-1.25892	4.19419e-05	1.03996	0.613211
ENSDARG00000011609	FOXK2	FOXK1	-1.07378	0.0817567	-1.33881	4.82822e-12	-1.2861	1.30269e-09	-1.03151	0.577009
ENSDARG00000011611	actr1	ACTR1A	1.00795	0.837791	-1.27962	1.86369e-11	-1.12063	0.00162268	1.15096	0.000298879
ENSDARG00000011613	rbm39a	RBM23	1.26824	7.92014e-12	1.36427	5.11175e-18	-1.06519	0.0755335	-1.14585	0.0004633
ENSDARG00000011615	mybpc3	MYBPC1	-4.43957	6.85994e-258	1.08455	0.0814987	3.96727	3.44865e-219	-1.21366	1.19847e-05
ENSDARG00000011618	slc26a2	SLC26A1	1.2252	0.00518011	-1.51943	2.83912e-08	-1.37732	1.63226e-05	1.35162	9.14052e-05
ENSDARG00000011640	syt5b	SYT2	-53.387	0	1.12975	0.00311199	60.4424	0	1.00235	0.978294
ENSDARG00000011648	snrpd1	SNRPD1	4.37242	8.68688e-269	1.25668	5.70802e-07	-3.54915	6.19892e-201	-1.02007	0.75942
ENSDARG00000011652	ftr52p	NA	1.00739	0.931411	-1.20271	0.218826	-1.58091	0.000215966	-1.30497	0.0504921
ENSDARG00000011661	twf1b	TWF1	1.11752	0.027586	-1.22064	0.000216252	-1.25723	7.72071e-06	1.085	0.178214
ENSDARG00000011662	chuk	CHUK	1.07102	0.154868	-1.1764	0.00133376	-1.02665	0.603022	1.22724	5.17852e-05
ENSDARG00000011665	aldoaa	ALDOA	1.39252	8.27819e-19	1.16519	0.000149612	-1.37592	1.54539e-17	-1.15131	0.000776454
ENSDARG00000011671	pde6b	PDE6A	-5.44742	1.29051e-63	1.02887	0.779807	5.7019	6.85636e-66	1.01761	0.886369
ENSDARG00000011672	sema3b	SEMA3A	-3.5172	3.50328e-100	-1.10197	0.102503	3.07272	1.09521e-76	-1.03869	0.594024
ENSDARG00000011673	si:ch211-246m6.5	NBPF14	1.49824	2.02811e-10	1.03219	0.750957	-1.89905	4.47057e-22	-1.30836	0.000305406
ENSDARG00000011683	prtfdc1	HPRT1	5.23601	3.79658e-185	1.09059	0.248004	-3.74905	3.3644e-120	1.28059	0.000405991
ENSDARG00000011693	ttc36	TTC36	-86.3395	2.38087e-146	1.18249	0.0511339	91.4242	2.3291e-150	-1.112	0.256851
ENSDARG00000011701	ctsll	CTSL	103.617	0	-1.84648	1.94723e-05	-196.9	0	-1.0296	0.911778
ENSDARG00000011703	clocka	CLOCK	-3.24556	2.53255e-20	-1.67726	7.96293e-07	3.06573	6.23001e-18	1.58476	9.50306e-06
ENSDARG00000011723	zgc:56556	C5orf22	1.66436	2.13543e-09	1.35083	0.00193953	-1.42924	3.21633e-05	-1.16004	0.185631
ENSDARG00000011724	marveld1	MARVELD1	1.09218	0.306131	-1.33697	0.00116029	-1.18436	0.0500755	1.23291	0.0255247
ENSDARG00000011727	b9d1	B9D1	1.33486	2.78959e-05	-1.08977	0.300375	-1.32635	5.10934e-05	1.09676	0.297061
ENSDARG00000011740	u2af2b	BOLL	1.84832	3.93063e-67	-1.13601	0.00116124	-1.98323	8.26869e-82	1.05873	0.20383
ENSDARG00000011743	pigo	PIGO	1.26432	4.24843e-06	-1.21606	0.000446908	-1.3699	1.44391e-09	1.12233	0.0544235
ENSDARG00000011764	ints13	INTS13	1.59139	1.33171e-24	1.25889	5.86293e-06	-1.52709	3.53852e-20	-1.20804	0.000330534
ENSDARG00000011769	cpm	CPM	-1.26543	0.000160458	-1.15184	0.0449585	1.02892	0.653868	-1.06774	0.416059
ENSDARG00000011770	dhrs12	DHRS12	2.09425	1.66346e-29	1.49393	1.50974e-08	-1.38069	5.50278e-07	1.01531	0.903721
ENSDARG00000011777	cttn	CTTN	1.11859	0.0230406	-1.18094	0.00172585	-1.35058	8.02728e-10	-1.02241	0.758509
ENSDARG00000011783	stag2a	STAG1	-1.8542	9.36615e-26	-1.09454	0.17112	1.87949	1.49403e-26	1.10948	0.131076
ENSDARG00000011785	tbx6	TBX1	8.27975	5.51558e-188	1.49809	0.000222781	-8.46854	1.65024e-181	-1.5325	7.0089e-05
ENSDARG00000011797	tent5bb	TENT5A	-4.7146	6.98091e-74	-1.18292	0.0161259	5.12153	4.28346e-81	1.28524	0.000227393
ENSDARG00000011801	wars2	WARS2	1.55992	1.36417e-05	1.14833	0.288119	-1.72068	2.38309e-07	-1.26675	0.0612771
ENSDARG00000011809	mical1	MICAL1	-3.33404	1.67624e-13	-1.19531	0.16424	4.72691	1.9675e-23	1.69575	1.24935e-05
ENSDARG00000011819	pcnx1	PCNX1	-1.21128	2.20361e-05	-1.19349	0.00027566	-1.0792	0.107377	-1.09528	0.0854291
ENSDARG00000011821	plod2	PLOD1	-1.06981	0.271287	-1.30795	1.69921e-05	-1.04538	0.500698	1.16952	0.0184651
ENSDARG00000011824	pbxip1b	CCPG1	1.78394	8.73856e-28	-1.4816	1.78102e-12	-1.78949	1.93952e-27	1.477	3.12675e-12
ENSDARG00000011825	cetn3	CETN3	1.32359	9.76491e-07	1.01158	0.89947	-1.27895	2.43957e-05	1.02305	0.788538
ENSDARG00000011837	zgc:100846	C9orf72	-1.49463	4.68573e-09	1.12718	0.11497	1.46969	4.06277e-08	-1.14628	0.0779598
ENSDARG00000011841	atp5l	ATP5MG	1.15814	0.00239241	1.2947	3.30917e-07	-1.10136	0.0477079	-1.23123	7.93062e-05
ENSDARG00000011845	chn2	AC004593.2	-4.69738	1.60216e-18	-1.03281	0.886503	4.35296	9.81302e-16	-1.04404	0.851938
ENSDARG00000011851	map2k5	MAP2K5	1.16677	0.0440627	-1.32511	0.000375928	-1.19134	0.0250211	1.29778	0.00120852
ENSDARG00000011855	aak1a	AAK1	-1.07684	0.560749	-1.00259	1	-1.04576	0.763603	-1.12323	0.44903
ENSDARG00000011862	inaa	INA	-4.22047	6.90052e-28	1.21292	0.0780687	5.32168	2.52278e-38	1.03997	0.800813
ENSDARG00000011863	ptk7a	PTK7	-1.06862	0.15427	-1.19189	0.000434233	-1.17565	0.000660146	-1.05407	0.373446
ENSDARG00000011870	sp8a	SP7	3.67777	5.18126e-170	1.12078	0.0615755	-3.03412	1.26403e-122	1.08149	0.246588
ENSDARG00000011876	ednraa	EDNRA	-2.48616	6.68956e-61	-1.50385	5.40194e-15	2.01878	1.16646e-33	1.22117	0.00023804
ENSDARG00000011879	foxn1	FOXN1	-80.2039	3.61077e-44	-1.2449	0.224032	50.3172	6.1824e-29	-1.26128	0.164567
ENSDARG00000011884	MFN1	MFN1	-93.8736	6.19815e-32	2.73739	3.83379e-12	172.998	1.36171e-53	-1.44623	0.0407635
ENSDARG00000011885	mrpl19	MRPL19	1.73701	1.18901e-31	1.12091	0.0392738	-1.71959	7.41652e-30	-1.10967	0.0772366
ENSDARG00000011886	pdca	PDC	-123.586	9.35864e-71	-1.13892	0.263061	136.591	2.87525e-76	1.27816	0.0306999
ENSDARG00000011890	cry4	CRY1	1.05298	0.454173	1.14429	0.0671324	1.04747	0.500501	-1.03746	0.691695
ENSDARG00000011897	tsg101b	TSG101	-1.05266	0.569644	-1.52754	4.32662e-07	1.2613	0.00772914	1.83036	4.92913e-13
ENSDARG00000011909	itpr2	ITPR2	-1.42546	6.15517e-05	-1.06723	0.542915	1.28511	0.00659827	-1.03932	0.761784
ENSDARG00000011921	txnl1	TXNL1	1.87844	7.2813e-47	1.04248	0.458472	-2.00736	6.5273e-56	-1.11403	0.0417398
ENSDARG00000011925	spns1	SPNS1	-1.12691	0.00962399	-1.53337	1.14386e-19	-1.25037	1.94985e-06	1.08822	0.124469
ENSDARG00000011926	tpgs2	TPGS2	-1.48433	0.000255806	1.37887	0.00333431	1.6291	6.9151e-06	-1.25628	0.0513811
ENSDARG00000011929	plp1b	PLP1	-38.8466	2.36762e-124	1.409	0.000110064	41.6797	4.24964e-129	-1.31061	0.00350391
ENSDARG00000011932	prkcbp1l	ZMYND8	-1.0182	0.683542	-1.14611	0.00271861	-1.20769	7.519e-06	-1.07291	0.166779
ENSDARG00000011934	gyg1a	GYG1	1.22386	4.62457e-05	-1.10887	0.0634865	-1.06485	0.21938	1.27446	4.36038e-06
ENSDARG00000011941	bmpr2a	BMPR2	-6.37721	8.8794e-124	-1.19038	0.00862675	5.787	1.36313e-106	1.08036	0.319143
ENSDARG00000011945	slc35e1	SLC35E1	1.25969	0.000128286	-1.20399	0.00453004	-1.16301	0.0139105	1.30408	4.21528e-05
ENSDARG00000011948	insra	IGF1R	-1.43702	8.4211e-19	-1.03103	0.543993	1.31928	3.49712e-11	-1.05646	0.273425
ENSDARG00000011956	dlx4a	DLX1	-1.65759	3.06799e-17	1.40039	3.13855e-08	1.67523	3.20011e-17	-1.38562	9.47272e-08
ENSDARG00000011958	ctnnbl1	CTNNBL1	2.4287	2.41079e-82	-1.00404	0.960808	-2.54261	4.27525e-89	-1.0427	0.521637
ENSDARG00000011961	csrp2	CSRP1	-2.38521	6.99583e-42	1.11162	0.119496	2.18286	1.07252e-32	-1.21464	0.00286146
ENSDARG00000011973	slc35d1a	SLC35D1	1.46312	6.59293e-10	-1.48272	1.05308e-09	-1.47611	5.6786e-10	1.46966	2.45289e-09
ENSDARG00000011975	fmn1	FMN1	1.42004	0.0922017	1.81696	0.0190159	-1.36687	0.136952	-1.74964	0.0270693
ENSDARG00000011983	zgc:136908	SPATA5	-497.702	0	1.23456	0.000193281	637.678	0	1.04479	0.555713
ENSDARG00000011989	crx	ARGFX	-104.35	0	-1.44088	9.07275e-23	72.9488	0	1.00754	0.904753
ENSDARG00000011998	bfsp2	BFSP2	-57.1271	0	3.27283	3.0312e-201	150.158	0	-1.24448	6.87933e-07
ENSDARG00000011999	ybey	YBEY	2.80419	4.88063e-07	2.09926	0.00203894	-1.9073	0.00132505	-1.42824	0.199411
ENSDARG00000012002	slc38a7	SLC38A7	2.35783	5.90541e-61	-1.15423	0.0196075	-2.08488	3.13309e-44	1.30533	6.26654e-06
ENSDARG00000012005	mob2b	MOB2	-1.12829	0.0738661	-1.03601	0.687717	1.08049	0.259105	-1.00793	0.955772
ENSDARG00000012013	cpa6	CPA3	3.35884	2.59112e-36	-1.31299	0.0153333	-2.76776	4.43236e-26	1.59334	1.73107e-05
ENSDARG00000012016	hpgd	HPGD	-2.40012	9.22582e-37	-1.17697	0.0199666	1.95767	8.38695e-21	-1.04163	0.645614
ENSDARG00000012019	glra1	GLRA1	-46.2639	0	-1.53113	7.035e-15	39.907	0	1.32158	6.46071e-07
ENSDARG00000012021	kdsr	KDSR	1.41829	1.19659e-07	-1.03305	0.723977	-1.23373	0.00174864	1.18759	0.0258085
ENSDARG00000012025	hs6st2	HS6ST1	2.44186	1.17857e-96	1.04341	0.463729	-2.90747	1.20144e-131	-1.24238	1.26463e-05
ENSDARG00000012030	dnaaf1	DNAAF1	2.56448	2.9474e-15	1.69352	0.000192893	-1.72099	3.71503e-06	-1.13663	0.535759
ENSDARG00000012035	zgc:100832	FBXO2	1.51254	9.6578e-10	1.22043	0.00998856	-1.32487	3.89422e-05	-1.06901	0.478624
ENSDARG00000012039	ttc26	TTC26	1.49568	3.84108e-11	1.24811	0.00197976	-1.45222	1.74206e-09	-1.21187	0.00952191
ENSDARG00000012040	rnf19a	RNF19A	1.66005	8.41285e-27	-1.31376	8.58655e-08	-1.87299	3.70601e-39	1.16439	0.00522943
ENSDARG00000012044	polr3gla	POLR3G	3.79779	1.30738e-61	-1.2131	0.081055	-4.3401	4.51727e-68	1.06141	0.677003
ENSDARG00000012051	mettl21a	EEF1AKMT3	2.71597	9.74313e-23	1.10815	0.460082	-2.09979	3.09152e-13	1.16715	0.288792
ENSDARG00000012060	thbs3b	COMP	-2.172	1.12263e-25	-1.12999	0.122575	2.13046	7.22326e-24	1.10842	0.229663
ENSDARG00000012066	dcn	DCN	-3.06093	6.79338e-163	-1.60682	6.36983e-32	2.23702	6.30576e-84	1.17432	0.000209573
ENSDARG00000012071	angptl1a	ANGPTL1	-24.0513	1.01614e-231	-1.01876	0.81313	22.9151	1.5313e-217	-1.02968	0.73823
ENSDARG00000012072	dmac2l	DMAC2L	-1.59272	4.88023e-06	1.44281	0.00040476	2.0359	1.72149e-12	-1.12869	0.340813
ENSDARG00000012073	kif15	KIF15	3.15327	6.93003e-159	1.06424	0.267815	-3.35365	1.25276e-171	-1.13188	0.0200061
ENSDARG00000012076	apoa1a	APOA1	1.18851	0.000414171	1.45237	1.19625e-13	-1.2805	3.85851e-07	-1.56478	9.49088e-19
ENSDARG00000012078	meis1b	MEIS1	1.01838	0.622747	1.04114	0.346068	-1.13459	0.000405933	-1.15995	0.000134134
ENSDARG00000012113	c19h1orf109	C1orf109	3.79714	1.408e-62	1.53567	4.14617e-06	-2.44221	5.5195e-31	1.01241	0.972486
ENSDARG00000012125	cnga1b	CNGA1	-44.7842	8.089e-39	-1.29376	0.107024	49.2044	7.47718e-42	1.43307	0.0250302
ENSDARG00000012126	zgc:109965	NCLN	-35.3786	0	-1.12305	0.02368	27.1862	0	-1.15838	0.00392802
ENSDARG00000012135	fbxl2	FBXL2	-2.42431	8.6105e-26	1.23305	0.0137235	2.29792	5.75625e-22	-1.3008	0.00161814
ENSDARG00000012137	cyp46a1.1	CYP46A1	2.48194	6.03744e-15	1.10455	0.581738	-2.47708	3.84762e-14	-1.10254	0.626707
ENSDARG00000012138	sgce	SGCE	-1.96646	4.24041e-42	1.12993	0.0231774	1.88692	1.70249e-36	-1.17755	0.00227228
ENSDARG00000012140	ccnl1b	CCNL1	2.02178	6.08123e-70	1.43641	1.67387e-17	-1.69326	9.33475e-40	-1.20301	4.79553e-05
ENSDARG00000012141	papolg	PAPOLA	1.30941	2.56737e-12	1.06076	0.197726	-1.36336	1.3432e-15	-1.10446	0.0287871
ENSDARG00000012144	emc7	EMC7	1.03692	0.513975	-1.33143	1.99832e-07	-1.0348	0.549909	1.33416	2.25032e-07
ENSDARG00000012177	rab4b	RAB4A	-1.49363	0.00985308	-2.18614	3.481e-10	1.96132	8.14682e-06	2.87155	1.13915e-16
ENSDARG00000012184	zgc:162872	ACAP1	-1.91423	2.72281e-09	-1.18297	0.125122	1.84569	5.26604e-08	1.14074	0.256282
ENSDARG00000012192	cant1a	CANT1	1.76474	1.66018e-20	1.05904	0.465174	-1.74188	2.95538e-19	-1.04533	0.621768
ENSDARG00000012194	scp2a	SCP2	-2.59623	3.93385e-95	1.02179	0.706688	2.36161	1.94834e-74	-1.12328	0.0173172
ENSDARG00000012196	fer	FER	1.03513	0.736794	-1.00374	1	1.30108	0.00688393	1.35188	0.00329506
ENSDARG00000012199	gpt2	GPT	1.03125	0.664297	-1.22746	0.00251447	1.04316	0.51502	1.32046	4.11929e-05
ENSDARG00000012204	CDK18	CDK16	-14.0574	3.34304e-50	-1.04096	0.796892	14.127	3.57945e-49	1.04754	0.794551
ENSDARG00000012215	umps	UMPS	5.221	7.97307e-293	1.32103	1.42841e-07	-4.11621	2.41501e-216	-1.04151	0.561732
ENSDARG00000012219	dpf2	DPF1	1.15097	0.0292914	1.17216	0.0198572	1.01819	0.765111	-1.00022	1
ENSDARG00000012222	nup35	NUP35	3.21787	4.00467e-158	1.37938	2.72823e-10	-2.54235	2.71812e-101	-1.08983	0.159913
ENSDARG00000012234	psme3	PSME3	2.44626	2.06224e-81	1.04586	0.462656	-2.59615	3.14966e-90	-1.10994	0.0761354
ENSDARG00000012244	ube2e3	UBE2E1	1.17676	2.03687e-05	-1.02219	0.659966	-1.32237	2.65177e-13	-1.09934	0.0339692
ENSDARG00000012247	def6a	DEF6	-1.18353	0.511489	1.14166	0.637857	1.09101	0.827352	-1.23852	0.432498
ENSDARG00000012248	rgma	HJV	-1.2992	7.19837e-11	-1.34652	4.52471e-13	1.14381	0.000999076	1.18547	8.27286e-05
ENSDARG00000012261	eftud2	EFTUD2	2.04493	3.2034e-78	-1.12044	0.00933604	-2.49168	9.77228e-123	-1.0875	0.0735489
ENSDARG00000012269	clcn1b	CLCN1	-45.61	4.10864e-67	-1.1705	0.195386	51.7184	2.48568e-73	1.33365	0.0152176
ENSDARG00000012271	tmem206	PACC1	2.06503	3.297e-23	1.14607	0.115219	-1.51476	1.05728e-08	1.1895	0.0599369
ENSDARG00000012274	eif4e1c	EIF4E	2.06143	3.05975e-62	-1.00012	1	-1.87543	4.69023e-47	1.09931	0.0742414
ENSDARG00000012275	katnal2	KATNAL2	1.84748	0.000776053	1.82789	0.0173968	-1.98917	0.000309731	-1.96947	0.00640603
ENSDARG00000012281	zgc:65851	INA	-11.1508	1.43113e-114	-1.27432	0.000728137	11.638	6.06439e-117	1.33062	6.94487e-05
ENSDARG00000012295	bcs1l	BCS1L	1.72509	2.49309e-21	1.07401	0.339264	-1.62287	8.95983e-17	-1.01038	0.929846
ENSDARG00000012297	cnga3b	CNGA1	-11.5095	1.79472e-23	-1.78131	0.000133821	10.1293	2.37586e-19	1.57231	0.00264318
ENSDARG00000012306	syt13	SYT13	-2.07323	8.35796e-26	-1.14394	0.0348542	2.68111	4.3114e-47	1.47944	8.10103e-11
ENSDARG00000012311	myoz2a	MYOZ2	-1.78881	1.15549e-36	-1.04754	0.401311	1.40836	5.4707e-13	-1.21249	7.40423e-05
ENSDARG00000012314	usp25	USP25	1.45013	4.59236e-17	1.04846	0.394315	-1.42772	1.63967e-15	-1.03226	0.62015
ENSDARG00000012325	zgc:110269	FEN1	2.31183	3.94008e-48	1.13591	0.0771649	-2.05316	5.85164e-35	-1.00883	0.96091
ENSDARG00000012340	ptpn11b	PTPN11	-2.24089	2.80091e-15	-1.19071	0.100516	1.95312	1.80054e-10	1.03787	0.783211
ENSDARG00000012341	capn9	CAPN1	4.18437	0	1.14813	0.00100152	-3.65574	3.28435e-272	-1.00309	0.969894
ENSDARG00000012347	nacad	NACAD	-3.71305	4.19229e-104	-1.0829	0.192125	3.32887	4.77548e-84	-1.02997	0.692253
ENSDARG00000012353	vipr2	VIPR1	-4.52077	7.46198e-17	1.05851	0.761478	4.48244	3.32093e-16	-1.06674	0.785044
ENSDARG00000012366	fbp2	FBP1	-13.0477	0	-1.03185	0.58888	11.2543	0	-1.12345	0.023718
ENSDARG00000012367	trim46a	TRIM36	-15.1819	9.0242e-105	1.03468	0.768157	14.6429	1.76322e-98	-1.07201	0.515949
ENSDARG00000012368	ttc21b	TTC21A	1.58504	1.29559e-14	1.08501	0.280002	-1.73052	2.59078e-19	-1.18461	0.0193228
ENSDARG00000012369	rdh10b	RDH10	2.72459	1.39247e-39	1.12616	0.227632	-2.3798	1.27388e-29	1.01659	0.895991
ENSDARG00000012378	naa35	NAA35	1.31652	1.55897e-09	1.08715	0.119781	-1.39071	7.4331e-13	-1.14842	0.00873127
ENSDARG00000012381	hsc70	HSPA1A	-70.8505	0	1.94102	1.01556e-58	130.263	0	-1.05524	0.309795
ENSDARG00000012387	pdha1a	PDHA1	-1.0882	0.0183166	-1.18535	5.41678e-06	1.00466	0.898762	1.09435	0.0278967
ENSDARG00000012388	cox4i1l	COX4I1	-2.63424	1.65823e-13	2.85673	6.30903e-21	5.53611	2.46514e-43	-1.35904	0.0222198
ENSDARG00000012389	adar	ADAR	1.11994	0.00521617	-1.1199	0.0109942	-1.19527	1.36035e-05	1.04932	0.351274
ENSDARG00000012390	kcnk5b	KCNK5	2.22572	7.4366e-19	1.17937	0.135383	-1.74049	7.52922e-10	1.08427	0.523603
ENSDARG00000012395	mmp13a	MMP1	-26.1375	1.1314e-38	1.61017	0.00157585	34.0769	3.11749e-47	-1.22994	0.248517
ENSDARG00000012397	eya4	EYA3	-1.31572	3.4913e-09	-1.09042	0.106845	1.01967	0.699562	-1.18334	0.000900627
ENSDARG00000012399	adssl	ADSS1	2.47706	3.8818e-110	-1.05081	0.335959	-2.63092	1.46245e-122	-1.01077	0.872535
ENSDARG00000012403	ercc6l2	ERCC6L2	1.60927	1.08738e-13	1.30493	0.00024336	-1.39272	3.12573e-07	-1.12935	0.142215
ENSDARG00000012405	col1a1a	COL11A1	-4.10446	2.33276e-215	-1.91207	7.57857e-48	2.28372	4.94866e-78	1.06388	0.266051
ENSDARG00000012407	mgat1a	MGAT1	1.07916	0.194897	1.00638	0.949371	-1.04228	0.499378	1.02882	0.734301
ENSDARG00000012409	rnf207b	RNF207	-3.15778	2.67042e-26	-1.00406	0.994972	2.979	7.37963e-23	-1.05556	0.673239
ENSDARG00000012422	col11a2	COL11A1	-11.1549	0	-1.33537	3.93518e-10	8.06475	0	-1.03579	0.567068
ENSDARG00000012426	neflb	NEFL	-25.8878	0	1.06231	0.287413	23.4064	0	-1.17457	0.00200286
ENSDARG00000012432	fam76b	FAM76A	2.10059	2.30801e-90	1.27553	1.02836e-09	-1.71435	1.89381e-48	-1.041	0.435336
ENSDARG00000012449	si:ch211-169p10.1	CCDC120	-1.10594	0.577995	1.35948	0.0839529	1.44926	0.0234602	-1.03735	0.883326
ENSDARG00000012450	vmp1	VMP1	1.83621	6.31205e-40	-1.14764	0.00788579	-1.73561	1.12086e-32	1.21416	0.00016539
ENSDARG00000012453	rnls	RNLS	1.24112	0.0013079	1.24629	0.00305528	-1.22435	0.00275384	-1.22946	0.00656108
ENSDARG00000012458	zgc:77849	C16orf72	1.09304	0.0113495	-1.01153	0.812895	-1.18029	2.31354e-06	-1.06751	0.121081
ENSDARG00000012460	rassf4	RASSF2	-3.52769	6.09743e-22	1.41163	0.00403963	3.5976	7.21766e-22	-1.38388	0.00915264
ENSDARG00000012467	spint1b	EPPIN	1.04832	0.326899	1.22855	2.38984e-05	1.07706	0.117267	-1.08807	0.130271
ENSDARG00000012468	aacs	AACS	-2.39977	1.00214e-17	-1.06964	0.54706	2.92608	3.91238e-26	1.30438	0.00819435
ENSDARG00000012485	aurka	AURKA	4.58351	5.28256e-200	1.17898	0.00907892	-5.21028	1.53511e-226	-1.34023	1.12588e-06
ENSDARG00000012495	mphosph10	MPHOSPH10	2.83959	2.4701e-109	-1.01612	0.820497	-3.08896	3.54758e-123	-1.07058	0.297664
ENSDARG00000012499	per1b	PER1	-2.1131	3.8442e-49	2.26137	3.46614e-70	4.62871	1.14953e-217	-1.03234	0.632118
ENSDARG00000012504	rlbp1a	RLBP1	-14.1206	2.22457e-305	-1.11712	0.0503658	12.6478	2.40884e-271	1.00076	1
ENSDARG00000012505	u2af2a	U2AF2	1.46373	6.08734e-22	-1.54748	9.86929e-27	-1.70193	2.4298e-40	1.33089	6.53213e-12
ENSDARG00000012506	rnpep	LTA4H	1.59224	7.29581e-17	-1.05135	0.489852	-1.69261	1.87605e-20	-1.01113	0.915739
ENSDARG00000012513	sdcbp2	SDCBP	1.38776	4.2896e-18	1.21656	1.32274e-06	-1.34057	1.16541e-14	-1.17519	0.000124233
ENSDARG00000012519	hcfc1b	HCFC1	1.34103	5.53109e-14	-1.63312	9.10784e-34	-2.02571	5.98455e-71	1.08113	0.100052
ENSDARG00000012534	slc6a6a	SLC6A6	-4.87972	1.02356e-18	-1.55896	0.00154789	4.65235	1.04058e-16	1.48752	0.00504632
ENSDARG00000012553	rap1aa	AC113404.3	1.85693	1.57216e-43	1.00199	0.982613	-1.83674	1.42777e-41	1.00898	0.907438
ENSDARG00000012555	ak5	AK1	-14.9002	1.14998e-92	-1.16452	0.164715	11.1079	1.41171e-68	-1.15115	0.204565
ENSDARG00000012563	pdss2	PDSS2	1.68519	8.43467e-11	-1.06426	0.559377	-1.78947	8.36651e-13	1.00222	1
ENSDARG00000012572	polr3f	POLR3F	2.70369	1.93975e-54	1.37945	7.21338e-06	-1.8544	5.75105e-23	1.05692	0.559028
ENSDARG00000012574	slkb	SLK	1.20121	0.000494237	-1.28132	5.89401e-06	-1.18654	0.00131421	1.29716	2.5757e-06
[truncated: 17,991 more rows]
