# Supplementary material for: The Genome-Wide Impact of Nipblb Loss-of-Function on Zebrafish Gene Expression
Source: Int J Mol Sci. 2020 Dec 19;21(24):9719. doi: 10.3390/ijms21249719 (PMC7766774; doi:10.3390/ijms21249719)
Supplement: Supplementary file 1 [file ijms-21-09719-s001.zip › TableS3 (1).xlsx]

## Sheet: 24 hpf
Supplementary Table 3. Hallmark and KEGG gene sets enriched and depleted in nipblb-MO embryos as compared to ctrl-MO samples at 24 hpf (FDR≤0.05).
Gene set	Size	NES	FDR	GeneRatio	Effect
E2F TARGETS	170	3.57574	0	0.69	Enriched in nipblb-MO
RIBOSOME	74	3.486	0	0.95	Enriched in nipblb-MO
MYC TARGETS V1	173	3.28827	0	0.73	Enriched in nipblb-MO
DNA REPLICATION	29	3.18242	0	0.97	Enriched in nipblb-MO
MYC TARGETS V2	54	3.0706	0	0.85	Enriched in nipblb-MO
G2M CHECKPOINT	156	3.06034	0	0.51	Enriched in nipblb-MO
HOMOLOGOUS RECOMBINATION	22	2.92326	0	0.91	Enriched in nipblb-MO
SPLICEOSOME	102	2.89197	0	0.74	Enriched in nipblb-MO
RNA POLYMERASE	22	2.82103	0	0.91	Enriched in nipblb-MO
CELL CYCLE	94	2.81168	0	0.59	Enriched in nipblb-MO
MISMATCH REPAIR	20	2.80643	0	0.9	Enriched in nipblb-MO
PYRIMIDINE METABOLISM	72	2.72736	0	0.63	Enriched in nipblb-MO
NUCLEOTIDE EXCISION REPAIR	36	2.65851	0	0.83	Enriched in nipblb-MO
DNA REPAIR	120	2.62107	0	0.56	Enriched in nipblb-MO
BASE EXCISION REPAIR	27	2.52273	0	0.7	Enriched in nipblb-MO
RNA DEGRADATION	49	2.32913	0	0.55	Enriched in nipblb-MO
PORPHYRIN AND CHLOROPHYLL METABOLISM	21	2.14079	0.000414983	0.43	Enriched in nipblb-MO
UNFOLDED PROTEIN RESPONSE	98	2.09956	0.000517759	0.41	Enriched in nipblb-MO
PROTEASOME	30	2.09304	0.000548988	0.73	Enriched in nipblb-MO
BASAL TRANSCRIPTION FACTORS	26	2.06632	0.000702141	0.69	Enriched in nipblb-MO
PROTEIN EXPORT	20	1.95577	0.00250927	0.9	Enriched in nipblb-MO
AMINOACYL TRNA BIOSYNTHESIS	34	1.89705	0.00371814	0.71	Enriched in nipblb-MO
CYTOSOLIC DNA SENSING PATHWAY	22	1.78738	0.00969832	0.41	Enriched in nipblb-MO
P53 SIGNALING PATHWAY	50	1.75484	0.0124448	0.42	Enriched in nipblb-MO
GLYCOSYLPHOSPHATIDYLINOSITOL GPI ANCHOR BIOSYNTHESIS	22	1.67965	0.0203963	0.5	Enriched in nipblb-MO
NEUROACTIVE LIGAND RECEPTOR INTERACTION	123	-2.51531	0	0.68	Enriched in CTRL-MO
CALCIUM SIGNALING PATHWAY	90	-2.41704	0	0.64	Enriched in CTRL-MO
EPITHELIAL MESENCHYMAL TRANSITION	127	-2.29282	0	0.54	Enriched in CTRL-MO
ECM RECEPTOR INTERACTION	51	-2.13804	0	0.57	Enriched in CTRL-MO
LONG TERM POTENTIATION	34	-2.11886	0.000370487	0.65	Enriched in CTRL-MO
CARDIAC MUSCLE CONTRACTION	44	-2.10306	0.00060749	0.43	Enriched in CTRL-MO
TYPE II DIABETES MELLITUS	32	-2.06803	0.0007955	0.47	Enriched in CTRL-MO
MYOGENESIS	134	-2.06248	0.000815854	0.43	Enriched in CTRL-MO
GAP JUNCTION	50	-2.05056	0.000931715	0.72	Enriched in CTRL-MO
DILATED CARDIOMYOPATHY	57	-2.01967	0.00138731	0.54	Enriched in CTRL-MO
OLFACTORY TRANSDUCTION	15	-2.01295	0.00126119	1	Enriched in CTRL-MO
HYPERTROPHIC CARDIOMYOPATHY HCM	49	-2.0047	0.00123651	0.47	Enriched in CTRL-MO
KRAS SIGNALING UP	117	-1.96982	0.00191048	0.51	Enriched in CTRL-MO
FOCAL ADHESION	115	-1.94366	0.00249746	0.41	Enriched in CTRL-MO
INOSITOL PHOSPHATE METABOLISM	36	-1.924	0.00276605	0.5	Enriched in CTRL-MO
PHOSPHATIDYLINOSITOL SIGNALING SYSTEM	47	-1.89958	0.00357336	0.6	Enriched in CTRL-MO
GNRH SIGNALING PATHWAY	50	-1.88448	0.00406953	0.64	Enriched in CTRL-MO
ARRHYTHMOGENIC RIGHT VENTRICULAR CARDIOMYOPATHY ARVC	47	-1.86936	0.00431387	0.45	Enriched in CTRL-MO
CHEMOKINE SIGNALING PATHWAY	86	-1.83944	0.00589082	0.58	Enriched in CTRL-MO
INFLAMMATORY RESPONSE	96	-1.82269	0.0072195	0.36	Enriched in CTRL-MO
MAPK SIGNALING PATHWAY	148	-1.78081	0.0105514	0.41	Enriched in CTRL-MO
INSULIN SIGNALING PATHWAY	82	-1.77523	0.0107851	0.38	Enriched in CTRL-MO
APICAL JUNCTION	117	-1.77193	0.0108027	0.37	Enriched in CTRL-MO
VASCULAR SMOOTH MUSCLE CONTRACTION	60	-1.7708	0.0104323	0.5	Enriched in CTRL-MO
COMPLEMENT AND COAGULATION CASCADES	41	-1.75863	0.0115069	0.66	Enriched in CTRL-MO
TRYPTOPHAN METABOLISM	25	-1.73883	0.0139844	0.44	Enriched in CTRL-MO
ALDOSTERONE REGULATED SODIUM REABSORPTION	22	-1.7224	0.0161083	0.68	Enriched in CTRL-MO
LONG TERM DEPRESSION	35	-1.68525	0.0235556	0.54	Enriched in CTRL-MO
ESTROGEN RESPONSE EARLY	133	-1.68411	0.0229747	0.46	Enriched in CTRL-MO
BILE ACID METABOLISM	82	-1.67133	0.0248554	0.55	Enriched in CTRL-MO
CELL ADHESION MOLECULES CAMS	62	-1.64031	0.0325017	0.37	Enriched in CTRL-MO
UV RESPONSE DN	97	-1.63743	0.0324941	0.55	Enriched in CTRL-MO
AXON GUIDANCE	72	-1.63051	0.0340805	0.65	Enriched in CTRL-MO
KRAS SIGNALING DN	97	-1.609	0.0397975	0.35	Enriched in CTRL-MO
AMYOTROPHIC LATERAL SCLEROSIS ALS	32	-1.59938	0.0425676	0.44	Enriched in CTRL-MO
