# Supplementary material for: The Genome-Wide Impact of Nipblb Loss-of-Function on Zebrafish Gene Expression
Source: Int J Mol Sci. 2020 Dec 19;21(24):9719. doi: 10.3390/ijms21249719 (PMC7766774; doi:10.3390/ijms21249719)
Supplement: Supplementary file 1 [file ijms-21-09719-s001.zip › TableS4 (1).xlsx]

## Sheet: 24 hpf
Supplementary Table 4. Hallmark and KEGG gene sets enriched and depleted in nipblb-MO embryos as compared to ctrl-MO samples at 3 dpf (FDR≤0.05).
Gene set	Size	NES	FDR	GeneRatio	Effect
INTERFERON GAMMA RESPONSE	99	2.51705	0	0.43	Enriched in nipblb-MO
RIBOSOME	74	2.43531	0	0.76	Enriched in nipblb-MO
INTERFERON ALPHA RESPONSE	47	2.37208	0	0.43	Enriched in nipblb-MO
PROTEASOME	30	2.16051	0.000724852	0.67	Enriched in nipblb-MO
IL6 JAK STAT3 SIGNALING	46	1.82826	0.0281083	0.33	Enriched in nipblb-MO
DRUG METABOLISM CYTOCHROME P450	20	1.785	0.0356048	0.5	Enriched in nipblb-MO
AMINOACYL TRNA BIOSYNTHESIS	34	1.77391	0.0339864	0.71	Enriched in nipblb-MO
STEROID HORMONE BIOSYNTHESIS	21	1.76981	0.0316102	0.29	Enriched in nipblb-MO
METABOLISM OF XENOBIOTICS BY CYTOCHROME P450	22	1.73217	0.0421793	0.45	Enriched in nipblb-MO
AXON GUIDANCE	72	-2.2774	0	0.63	Enriched in CTRL-MO
NEUROACTIVE LIGAND RECEPTOR INTERACTION	123	-2.01643	0.00863753	0.41	Enriched in CTRL-MO
CALCIUM SIGNALING PATHWAY	90	-1.97094	0.0112254	0.37	Enriched in CTRL-MO
ECM RECEPTOR INTERACTION	51	-1.84415	0.0361563	0.37	Enriched in CTRL-MO
NATURAL KILLER CELL MEDIATED CYTOTOXICITY	36	-1.82022	0.037444	0.36	Enriched in CTRL-MO
VEGF SIGNALING PATHWAY	31	-1.80365	0.0371074	0.32	Enriched in CTRL-MO
FC GAMMA R MEDIATED PHAGOCYTOSIS	57	-1.76492	0.0435376	0.4	Enriched in CTRL-MO
