# Supplementary material for: The Genome-Wide Impact of Nipblb Loss-of-Function on Zebrafish Gene Expression
Source: Int J Mol Sci. 2020 Dec 19;21(24):9719. doi: 10.3390/ijms21249719 (PMC7766774; doi:10.3390/ijms21249719)
Supplement: Supplementary file 1 [file ijms-21-09719-s001.zip › TableS5.xlsx]

## Sheet: Sheet1
Supplementary Table 5. Gene sets related to myeloid differentiation and acute myeloid leukemia derived from the Molecular Signature Database.
ALCALAY_AML_BY_NPM1_LOCALIZATION_DN	> Genes down-regulated in acute myeloid leukemia (AML) with respect to cellular localization of NPM1 [GeneID=4869]: cytoplasmic vs. nucleolar.	ABCB1	ABCG2	ACAA2	ACAT1	AGTPBP1	ALDH4A1	ANK1	ARL2	ASB9	ATF6B	ATP8A1	B4GALT6	BAALC	BANK1	BIRC5	BLVRB	C20orf27	CCNA2	CCNB1	CCNB2	CCNF	CD200	CD34	CD38	CD48	CD69	CD96	CDC20	CDC25C	CDC6	CDKN2C	CDKN3	CENPM	CENPX	CHAF1A	CHEK1	CIITA	CKS1B	CORO2A	CRHBP	CSGALNACT1	CYFIP2	DAAM1	DDX60	DHFR	DHRS3	DLGAP5	DTYMK
ALCALAY_AML_BY_NPM1_LOCALIZATION_UP	> Genes up-regulated in acute myeloid leukemia (AML) with respect to cellular localization of NPM1 [GeneID=4869]: cytoplasmic vs. nucleolar.	ABCC6	ACVR1	ACVR1B	ADAM17	ADAMDEC1	ADGRE1	ADO	AGXT	AQP3	ARHGAP22	ARHGAP25	ASPH	ATP6V1B2	BCL10	BEX3	BIK	C3AR1	CAVIN2	CDC42BPB	CFH	CHD7	CLU	COCH	COL4A5	CORO1B	CPA3	CTNNA1	CTNND1	DEFB1	DLG5	DPYSL3	DRAM1	DSC2	ECHDC2	EPB41L3	F13A1	FAM110B	FBXO28	FOXC1	FTO	FZD7	GATA2	GRB10	GSTM3	H2AC18	H2BC21	H2BC4	H2BC6
DUNNE_TARGETS_OF_AML1_MTG8_FUSION_DN	> Genes down-regulated in Kasumi-1 cells (acute myeloid leukaemia (AML) with the t(8;21) translocation) after knockdown of the AML1 MTG8 fusion [GeneID=861;862] by RNAi.	ADAM12	BAALC	CD34	CKB	DEPTOR	DUSP6	ECM1	EDIL3	ELK3	FOSL2	ID1	IFI16	MEF2C	MTSS1	RANBP2	RUNX1T1	SAMSN1	SLC2A3	TSPAN7
DUNNE_TARGETS_OF_AML1_MTG8_FUSION_UP	> Genes up-regulated in Kasumi-1 cells (acute myeloid leukaemia (AML) with the t(8;21) translocation) after knockdown of the AML1 MTG8 fusion [GeneID=861;862] by RNAi.	ACOT7	ALDH3B1	ALOX5AP	ARL15	ATG16L2	ATP2B4	AZU1	BPI	BTG1	C11orf21	CAT	CD24	CD302	CEACAM6	CMTM3	CSF3R	CST7	CTSG	CXCR4	FNBP1	GCA	HSPA6	ICAM3	IGFBP7	IL6R	ITM2C	LAPTM5	LCP1	LIN7A	LST1	LYZ	MS4A3	MYO1F	NFE2	NKG7	NUCB2	OS9	PLAC8	PRG2	PRRC2C	PSTPIP1	PTGER4	RASGRP2	RNASE2	RNASE3	S100A8	SAMSN1	SELPLG
EPPERT_CE_HSC_LSC	> Shared human hematopoietic stem cell (HSC) and acute myeloid leukemia (AML) stem cell (LSC) genes: HSC genes that are highly expressed in LSC versus other leukemic cells.	ABCB1	ADGRG6	ALCAM	BAALC	BCL11A	CACNB2	CRHBP	DAPK1	DRAM1	ELK3	ERG	FAM30A	FLT3	FRMD4B	GUCY1A1	HLA-DRB4	HLF	HOXA5	HOXB2	HOXB3	HTR1F	INPP4B	KAT6A	MECOM	MEIS1	MYO5C	PLSCR4	PPP1R16B	PRKCH	RBPMS	RNF125	SLC25A36	SMARCA1	SOCS2	SPINK2	SPTBN1	TCEAL9	TFPI	TMEM38B	YES1	ZNF165
EPPERT_HSC_R	> Genes up-regulated in human hematopoietic stem cell (HSC) enriched populations compared to committed progenitors and mature cells.	ABCB1	ADGRG6	ALCAM	ANK3	ASXL1	ATP8B4	BAALC	BCL11A	BEX1	BTBD11	C2orf69	CACNB2	CALN1	CD109	CFH	COL5A1	CRHBP	CRIM1	CYLD	DACH1	DAPK1	DDX5	DLK1	DNAJB9	DRAM1	DST	DUSP6	EIF5	ELK3	EPC1	ERG	FAM106A	FAM169A	FAM30A	FAM3C	FGD5	FLT3	FNBP1	FOXO1	FRMD4B	GCNT2	GNL1	GUCY1A1	H2AC18	H2BC10	H2BC5	H2BC6	H2BC8
EPPERT_LSC_R	> Genes up-regulated in functionally defined leukemic stem cells (LSC) from acute myeloid leukemia (AML) patients.	ABCG1	AC005261.1	ADGRG1	ARFGEF1	ARL3	ARPP19	ATP1B1	ATXN7L3B	C2CD2	CDIP1	CLN5	CSDE1	EEF1AKMT3	EIF2S3	FRMD4B	IQGAP2	KLF3-AS1	LRRC61	LRRC8B	MAP3K7	NAB1	NF1	NIPAL2	PAQR6	PLCH1	PNPLA4	PPIG	PPP1R10	PTCD2	RABGAP1	RBPMS	SETDB1	SLC9A7	SNHG20	TGIF2	TRAF3IP2	UBR5	VGLL4	ZBTB39	ZFP30	ZNF500
EPPERT_PROGENITOR	> Genes up-regulated in human hematopoietic lineage committed progenitor cells versus hematopoietic stem cells (HSC) and mature cells.	AC021092.2	ACO1	ACSM3	ADGRA3	AHCYL1	ANK1	ANKRD27	ARMC8	ASRGL1	BAMBI	BMS1	BTK	C5orf30	CALU	CCNB2	CCNJ	CDK6	CDK7	CENPU	CHEK1	CHEK2	CKAP5	CNRIP1	CSNK2A1	CTNNBL1	CTPS1	DCAF7	DDAH1	DLAT	DLC1	DNAJC6	DTL	DUT	EIF2AK1	EIF2S1	EIF5B	EREG	FAM171A1	FANCI	FBXO7	FECH	FKBP14	GINS2	HAUS6	HBS1L	HDC	HIRA	HMGB1
FIGUEROA_AML_METHYLATION_CLUSTER_1_DN	> Cluster 1 of aberrantly hypomethylated genes in blasts from AML (acute myeloid leukemia) patients.	AHNAK	AHNAK2	AOC1	ASB10	CCDC9B	CCL1	CD48	CD68	CDC123	CDS2	CEP350	DNM1P35	ENTPD6	FNBP4	GFI1	H2AC11	H2BC11	KDM4B	KRTAP5-8	LHFPL2	LILRB1	LINC00242	MARVELD1	MED25	MOB3B	MTMR11	NLRC4	NQO2	NUDT5	PCNA	PKDCC	PPARD	PRF1	PTPRS	RPS18	RUFY1	SEZ6L	SLC25A42	SLC35E3	TACR3	TFCP2L1	TLR1	TRPV3	TSC1	VPS52
FIGUEROA_AML_METHYLATION_CLUSTER_1_UP	> Cluster 1 of aberrantly hypermethylated genes in blasts from AML (acute myeloid leukemia) patients.	ABLIM1	ADGRG6	APIP	ARHGAP44	BHLHB9	BTBD3	CANT1	CAVIN2	CCDC34	CCDC96	CD9	CDX4	CENPV	CHCHD2	CISH	CLIC2	CRHBP	CXCL1	CYP26C1	DAAM2	DHRS12	DNM3	DOK6	ELAVL2	ENDOD1	EREG	FAM3A	FAM83B	FCRLB	FOXJ1	FSTL1	GAN	GDF3	GNG11	GPAT4	GPR149	GPR6	GSN-AS1	GTF2A1	HNRNPR	HTR2A	ICA1L	IL11RA	IPO8	ISCA1	JAKMIP2	JCAD	KRT81
FIGUEROA_AML_METHYLATION_CLUSTER_2_DN	> Cluster 2 of aberrantly hypomethylated genes in blasts from AML (acute myeloid leukemia) patients.	AIM2	ASXL3	CD3D	CD3G	CSGALNACT1	ITGB2	KIAA2013	LINC00242	PPP1R3B
FIGUEROA_AML_METHYLATION_CLUSTER_2_UP	> Cluster 2 of aberrantly hypermethylated genes in blasts from AML (acute myeloid leukemia) patients.	ABLIM1	ARHGAP27	ARHGAP44	CANT1	CCDC34	CDK8	CDX4	COL21A1	CRHBP	CYP26C1	DHRS12	DNM3	EXOSC2	EXOSC3	GALP	GSPT2	GTF2A1	IL11RA	KCNK13	KRT81	MAP7D3	MATR3	MCTS1	MOS	MRPL9	NRP2	OAZ3	PABPN1	PCDHGA11	PCDHGB7	PFN2	PIAS2	PIGZ	PMAIP1	PRR18	RECQL5	RPRD2	SAP30BP	SCG5	SLC39A14	TAFA4	TBC1D31	THBS4	TIGD3	TMEM263	TNPO3	VPREB3	WBP1L
FIGUEROA_AML_METHYLATION_CLUSTER_3_DN	> Cluster 3 of aberrantly hypomethylated genes in blasts from AML (acute myeloid leukemia) patients.	AHNAK	AHNAK2	AOC1	ARF6	ARHGAP10	ASB10	BATF2	C12orf10	CRTC3	EIF3A	EPHA2	GPR17	H2AC11	H2BC11	IGLJ3	KDM4B	KIAA2013	LINC00242	MAML1	MARVELD1	MED25	NECAP2	NOS3	PHLDB1	PKDCC	PLEK	PLEKHA4	PLEKHG4B	PPARD	PPP1R15A	RHOT1	SEZ6L	SLC26A9	SLC45A1	SPATA21	SPATA31E1	TLR1	TMEM33	TSFM	ZNF853
FIGUEROA_AML_METHYLATION_CLUSTER_3_UP	> Cluster 3 of aberrantly hypermethylated genes in blasts from AML (acute myeloid leukemia) patients.	ABLIM1	ADGRG6	AGO1	AMOTL1	APIP	ARAF	ARHGAP44	BCL7A	BHLHB9	BLOC1S1	BPGM	BTAF1	BTBD3	C3orf38	CALCOCO1	CANT1	CAPS2	CASP2	CCDC34	CDK8	CDX4	CEP41	CHCHD2	CNTROB	COCH	COL21A1	CRHBP	CUL9	CYP26C1	DHRS12	DNM3	DPYSL4	DYNC1LI1	ELAVL2	EREG	EXOSC2	EXOSC3	FAM83B	FSTL1	GAN	GJB6	GLIPR1L2	GLRA1	GPAT4	GPR149	GSN-AS1	GTF2A1	GTF3C1
FIGUEROA_AML_METHYLATION_CLUSTER_4_DN	> Cluster 4 of aberrantly hypomethylated genes in blasts from AML (acute myeloid leukemia) patients.	ABI3	CCR7	CEP350	CSGALNACT1	CTDP1	EPHA2	GBX2	GJC3	GNGT2	IL2RA	MED25	NQO2	PTPRS	TACR3	ZNF853
FIGUEROA_AML_METHYLATION_CLUSTER_4_UP	> Cluster 4 of aberrantly hypermethylated genes in blasts from AML (acute myeloid leukemia) patients.	ABLIM1	ADGRG6	AEBP1	ARHGAP27	ARL15	ATP6V1G2	BHLHB9	BTBD3	CALCOCO1	CANT1	CASP2	CCDC34	CDK8	CDX4	CENPV	CHCHD2	CHMP4C	CNTROB	COCH	CRHBP	CXCL5	CYP26C1	CYP7B1	DHRS12	DNM3	ELAVL2	EXOSC2	EXOSC3	FAM131A	FAM83B	FARP2	FSTL1	GSN-AS1	GTF2A1	GUCY1B1	HILPDA	HMCES	HNF4A	IFNAR2	IPO8	ITGAV	KCNAB3	KDM5B	KRT81	LAMP1	LANCL1	LARGE2	LBX2
FIGUEROA_AML_METHYLATION_CLUSTER_5_DN	> Cluster 5 of aberrantly hypomethylated genes in blasts from AML (acute myeloid leukemia) patients.	AIM2	ARID5B	ASXL3	BLOC1S5	C10orf82	CBX6	CD3D	CD3G	CD48	CHRNA1	CLDND2	DEFA1	DEFA1B	DYNLT1	EFHD2	FAM90A1	FMOD	FUT11	GHITM	GIMAP1	GIMAP5	GPR17	HOXA10	ITGB2	KRT76	KRT82	MARVELD1	NLRP10	NUDT21	OGFOD1	PCK1	PLXNA4	PNLIPRP2	RAPGEF1	RGS7BP	SERPINA10	SH3RF2	SLC26A9	ST6GALNAC1	SYT13	TACR3	TIAM1	TMEM37	TRPC4AP	TUB	TXNDC5
FIGUEROA_AML_METHYLATION_CLUSTER_5_UP	> Cluster 5 of aberrantly hypermethylated genes in blasts from AML (acute myeloid leukemia) patients.	ADGRG6	CANT1	CRHBP	GTF2A1	HMCES	KRT81	NRP2	PABPN1	PIAS2	PMAIP1	TIGD3	ZNF667
FIGUEROA_AML_METHYLATION_CLUSTER_6_DN	> Cluster 6 of aberrantly hypomethylated genes in blasts from AML (acute myeloid leukemia) patients.	ADGRL4	AHNAK2	AIM2	ASXL3	C10orf82	CCL1	CD3D	CD3G	CSGALNACT1	CTDP1	DEFA1	DEFA1B	DNAJC28	FKRP	GBX2	GPR17	GPR39	GRTP1	IL2RG	KRTAP5-9	LINC00242	NLRP10	OR5T1	PLD3	PLEK	POU4F2	PSMD2	SLC26A9	STRN4	TACR3	TCP11	TUSC1	UNC5D	XKR6	ZNF663P	ZNF862
FIGUEROA_AML_METHYLATION_CLUSTER_6_UP	> Cluster 6 of aberrantly hypermethylated genes in blasts from AML (acute myeloid leukemia) patients.	ABLIM1	ACOX3	ADGRG6	AEBP1	AMOTL1	BHLHB9	BPGM	BTAF1	BTBD3	C19orf33	C3orf38	CALCOCO1	CANT1	CASP12	CASP2	CBLN4	CCDC34	CCDC96	CENPV	CLIC2	CNTROB	COCH	CRHBP	CUL9	CYP26C1	DEPDC1B	DHRS12	DNM3	DPYSL4	DYNC1LI1	EDEM1	EFNB3	ELAVL2	EXOC1	EXOSC2	EXOSC3	FAM131A	FAM83B	FARP2	FBXL7	FGF20	FUT9	GDF3	GPAT4	GSN-AS1	GTF2A1	GUCY1B1	HMHB1
FIGUEROA_AML_METHYLATION_CLUSTER_7_DN	> Cluster 7 of aberrantly hypomethylated genes in blasts from AML (acute myeloid leukemia) patients.	ASXL3	C10orf82	MARVELD1	RGS7BP	TACR3
FIGUEROA_AML_METHYLATION_CLUSTER_7_UP	> Cluster 7 of aberrantly hypermethylated genes in blasts from AML (acute myeloid leukemia) patients.	ABLIM1	ADGRG6	AEBP1	ARHGAP27	BHLHB9	BTAF1	BTBD3	CANT1	CASP2	CCDC34	CCDC85A	CCDC96	CCPG1	CDK8	CEP78	CHMP4C	CNTROB	COCH	COL21A1	CRHBP	CUL9	CYP26C1	DBNDD2	DHRS12	DNM3	DYNC1LI1	EDEM1	EXOSC3	FAM131A	FAM3A	FARP2	FSTL1	GDF3	GP9	GPAT4	GSN-AS1	GUCY1B1	HILPDA	HMCES	HMHB1	HNF4A	HNRNPD	HNRNPR	IFNAR2	IL11RA	IPO8	ISCA1	ITGAV
GAL_LEUKEMIC_STEM_CELL_DN	> Genes down-regulated in leukemic stem cells (LSC), defined as CD34+CD38- [GeneID=947;952] cells from AML (acute myeloid leukemia patients) compared to the CD34+CD38+ cells.	ACAA2	ADAP2	ADCK2	ADCY2	ALB	ALDH1L1	ALDH4A1	ALPP	AOAH	AP1S1	APOOL	ARHGEF15	ART1	ASF1B	AZU1	BIRC5	BUB1	BUB1B	C12orf29	C1QA	C3AR1	CA12	CACNA1G	CADM3	CAPG	CARD9	CASP1	CCL4	CCL5	CCNA2	CCNB1	CCNB2	CCR1	CD14	CD163	CD1D	CD226	CD38	CD86	CD93	CDC20	CDC25C	CDC42EP3	CDC45	CDC6	CDCA8	CDK1	CDKN3
GAL_LEUKEMIC_STEM_CELL_UP	> Genes up-regulated in leukemic stem cells (LSC), defined as CD34+CD38- [GeneID=947;952] cells from AML (acute myeloid leukemia patients) compared to the CD34+CD38+ cells.	ABLIM1	AGFG2	AGT	AKR1C1	ALS2CL	AMELX	ANXA9	ARIH2	ATP5MC2P1	B4GALT4	BCL11A	BIN1	BPHL	C22orf24	CACYBP	CCND1	CDC37L1	CDK14	CEP76	CFHR2	CLDN18	COL6A1	COL7A1	CPT2	CYP2R1	DBT	DCAF4	DCAKD	DLG3	DST	ETS1	EVPL	EXO5	FBXO9	FOXO3	GAN	GATA1	GEMIN6	GJA9	GLRA2	GP6	GPATCH1	GPR1	GPR4	GRIK5	HADHAP1	HCFC1	HDAC6
GENTLES_LEUKEMIC_STEM_CELL_DN	> Genes down-regulated in LSC (leukemic stem) cells compared to LPC (leukemia progenitor) cells from AML (acute myeloid leukemia) tumor samples.	ANLN	CCL5	CCNA1	CD38	CLC	CPA3	CSTA	DDX53	DLGAP5	IL36B	MND1	MS4A3	OLFM4	PCLAF	RNASE2	RNASE3	SKA3	STAR	ZWINT
GENTLES_LEUKEMIC_STEM_CELL_UP	> Genes up-regulated in LSC (leukemic stem) cells compared to LPC (leukemia progenitor) cells from AML (acute myeloid leukemia) tumor samples.	ABCC2	BIRC3	CD34	EBF3	EFCC1	EVI2A	FBXO21	FCMR	GIMAP2	GIMAP6	GIMAP7	GSAP	GUCY1A1	HECA	HLF	HOPX	ICAM1	LGALSL	LTB	MEF2C	MMRN1	PCDHGA10	RBPMS	SETBP1	SH3BP5	SLC37A3	SLC38A1	TMEM200A	VNN1
HOXA9_DN.V1_DN	> Genes down-regulated in MOLM-14 cells (AML) with knockdown of HOXA9 [Gene ID=3205] gene by RNAi vs controls.	ACPP	ADM	AGO2	AIDA	ALDH1A3	ALDH5A1	ALDOC	ALKBH1	ALOX12	APOBEC3B	ARHGAP11A	ARRB1	ATAD2	ATF5	BCAT1	BFAR	BHLHE40	BRCA2	C1orf112	CBS	CCNK	CD300A	CD3EAP	CDC45	CDC6	CDT1	CEP55	CIDEB	COCH	COL9A3	CPNE3	CRIP1	CSRP3	CST7	CYP51A1	DCTN4	DHCR7	DLX5	DUSP7	E2F8	ECH1	EEF1AKMT3	EGR1	ELOVL6	EPB41L2	EPS8	ERG28	ERO1A
HOXA9_DN.V1_UP	> Genes up-regulated in MOLM-14 cells (AML) with knockdown of HOXA9 [Gene ID=3205] gene by RNAi vs controls.	AC005747.1	ACTA2	ACYP2	ADA2	ADAM9	AGTPBP1	AKIRIN1	ANKRA2	ANKRD46	ARHGAP26	ARHGEF3	ARL4C	ASCC3	ATXN1	BAX	BST1	CARD9	CCNA1	CCR2	CD209	CD84	CD86	CDK8	CHI3L1	CHUK	CLK4	COL6A3	COQ10B	CRISPLD2	CRY1	CSNK1G3	CSPG4	CTSL	CXCL8	CXCR2	CYFIP2	CYLD	CYP1B1	CYTIP	DHX29	DICER1	DYNLT3	ENTPD4	ERLIN2	FAM98A	FAS	FBXL5	FCER1G
KEGG_ACUTE_MYELOID_LEUKEMIA	> Acute myeloid leukemia	AKT1	AKT2	AKT3	ARAF	BAD	BRAF	CCNA1	CCND1	CEBPA	CHUK	EIF4EBP1	FLT3	GRB2	HRAS	IKBKB	IKBKG	JUP	KIT	KRAS	LEF1	MAP2K1	MAP2K2	MAPK1	MAPK3	MTOR	MYC	NFKB1	NRAS	PIK3CA	PIK3CB	PIK3CD	PIK3CG	PIK3R1	PIK3R2	PIK3R3	PIK3R5	PIM1	PIM2	PML	PPARD	RAF1	RARA	RELA	RPS6KB1	RPS6KB2	RUNX1	RUNX1T1	SOS1
MUELLER_COMMON_TARGETS_OF_AML_FUSIONS_DN	> Down-regulated target genes shared by acute myeloid leukemia (AML) translocation products PML RARA [GeneID=5371;5914], AML1 ETO [GeneID=861;862], and PLZF RARA [GeneID=5914;7704].	ATP2B1	CACNB1	CCL2	CCRL2	CGB3	CSF2	CXCL8	DCHS1	DOC2A	DRD4	ELF4	EZH2	FRMPD4	GTPBP1	H4C9	HNF4A	HSF4	ID2	IFI44L	MKNK1	NOP14	NOP14-AS1	PCDHGB4	PFKFB4	PIM1	PLSCR1	SDC4	SERPINF1	SH3BP2	SSX2	STK3	UPK2	VRK1	VRK2
MUELLER_COMMON_TARGETS_OF_AML_FUSIONS_UP	> Up-regulated target genes shared by acute myeloid leukemia (AML) translocation products PML RARA [GeneID=5371;5914], AML1 ETO [GeneID=861;862], and PLZF RARA [GeneID=5914;7704].	ARF5	CCNF	CD99	CITED2	DNM2	HADHA	JUP	PAFAH1B3	PPP2R5D	SCAP	SNX17	SOX4	TCF3	TLE5
MULLIGHAN_MLL_SIGNATURE_1_DN	> The 'MLL signature 1': genes down-regulated in pediatric AML (acute myeloid leukemia) with rearranged MLL [GeneID=4297] compared to all AML cases with the intact gene.	ABCB1	ABCC4	ABHD10	ADK	ADNP2	ADRM1	AGRN	ANP32C	AP1B1	AP5S1	APP	AQP4	AREG	ASAP3	ATP1B1	ATP2A3	ATP2C1	BAALC	BAIAP3	BARX2	BCAT1	BCKDHB	BCR	BIN1	BRD8	BTG3	BTN3A3	C1orf174	C5orf30	CA4	CAV1	CAVIN1	CCNG1	CD1E	CD200	CD3D	CD99	CDH16	CEP170	CETP	CFAP410	CHD1L	CHI3L1	CIR1	CKB	CLIP3	CLMN	CSAD
MULLIGHAN_MLL_SIGNATURE_1_UP	> The 'MLL signature 1': genes up-regulated in pediatric AML (acute myeloid leukemia) with rearranged MLL [GeneID=4297] compared to all AML cases with the intact gene.	ABCA7	ABCA8	ABHD17A	ABHD2	ABR	AC004151.1	AC005747.1	ACTR2	ADARB1	ADCY7	ADCY9	ADGB	ADRB2	AK2	AKR7A2	AKR7A3	ALDH3A2	APOBR	ARHGAP1	ARHGAP11A	ARHGEF3	ARHGEF40	ARL6IP5	ARPC1B	ARPC2	ARPC4	ASPSCR1	ATG3	ATP6V0E1	ATP8B4	B4GALT1	BATF	BEGAIN	BID	BMP5	BORCS6	C11orf21	C15orf39	C1orf54	C1RL	CALM1	CAND2	CAPG	CASP1	CAT	CBFB	CCL23	CCND3
MULLIGHAN_MLL_SIGNATURE_2_DN	> The 'MLL signature 2': genes down-regulated in pediatric AML (acute myeloid leukemia) with rearranged MLL [GeneID=4297] compared to the AML cases with intact MLL and NPM1 [GeneID=4869].	ABCB1	ABCC4	ABHD10	ACACA	ADK	ADRM1	AGRN	ANKLE2	AP1B1	APP	ARAP2	AREG	ARFGEF1	ASS1	ASXL1	ATP1B1	ATP2A2	ATP2A3	ATP2C1	ATRX	B4GALT6	BAALC	BAIAP3	BARX2	BCAT1	BCR	BRD8	BTG3	BTN3A3	C5orf30	CAVIN1	CCNG1	CD1E	CD200	CD34	CD3D	CD96	CD99	CDH16	CDH4	CEP170	CERS4	CETP	CHD1L	CHI3L1	CKB	CLIC4	CLMN
MULLIGHAN_MLL_SIGNATURE_2_UP	> The 'MLL signature 2': genes up-regulated in pediatric AML (acute myeloid leukemia) with rearranged MLL [GeneID=4297] compared to the AML cases with intact MLL and NPM1 [GeneID=4869].	ABCA7	ABCA8	ABHD17A	ABHD2	ABR	AC004151.1	AC005747.1	ACTR2	ADARB1	ADCY7	ADCY9	ADRB2	AK2	AKAP9	AKR7A2	AKR7A3	AKT2	ALAD	ALDH3A2	ALDH3B1	AP1S2	APBB1IP	APOBR	APOC2	ARHGAP1	ARHGAP11A	ARHGEF3	ARHGEF40	ARL6IP5	ARNTL	ARPC2	ARPC4	ASPSCR1	ATG3	ATP6V0E1	ATP6V1D	ATP8B4	ATXN1	BATF	BCAP29	BEGAIN	BEST1	BID	BLOC1S1	BMI1	C11orf21	C15orf39	C1RL
MULLIGHAN_NPM1_MUTATED_SIGNATURE_1_DN	> The 'NPM1-mutated signature 1': genes down-regulated in pediatric AML (acute myeloid leukemia) samples with mutated NPM1 [GeneID=4869] compared to all AML cases with the intact gene.	ABCD1	ACLY	ACSL4	ADAR	APRT	ARID3B	ARL4C	ATP10A	ATP9A	BCAT1	BTN2A2	CAMKK2	CAPN3	CARM1	CD200	CD34	CD7	CHST7	COPS5	CS	DENND3	DGKD	DSC1	DUSP5	EEF1D	EFCAB1	EHD1	EIF3D	EIF3F	EIF6	ELOC	EMC1	EPHB2	EPHX2	ESYT1	FAM171A1	FCAR	FHL1	FLAD1	FOXO3	FXYD5	GAD1	GDI2	GJB3	GNAQ	GPI	GPM6B	GPR6
MULLIGHAN_NPM1_MUTATED_SIGNATURE_1_UP	> The 'NPM1-mutated signature 1': genes up-regulated in pediatric AML (acute myeloid leukemia) samples with mutated NPM1 [GeneID=4869] compared to all AML cases with the intact gene.	ACO1	ACSM3	ADAM12	ADCY7	AGBL5	AHI1	AK2	ALK	ALX1	AP5Z1	APTX	AQP3	ARFIP1	ARIH2	ASRGL1	ATF5	ATM	ATRX	B4GALT4	BEX3	BMPR1A	C5orf30	CA12	CA7	CACNA1I	CACNA2D1	CAPRIN2	CARD9	CAT	CAVIN2	CCDC15	CCDC28A	CCL23	CD3EAP	CD47	CD84	CDK2	CDK5R1	CENPI	CEP135	CETN1	CFLAR	CHGB	CHMP2B	CHRM5	CHST5	CLN8	CNOT4
MULLIGHAN_NPM1_MUTATED_SIGNATURE_2_DN	> The 'NPM1-mutated signature 2': genes down-regulated in pediatric AML (acute myeloid leukemia) samples with mutated NPM1 [GeneID=4869] compared to the AML cases with the intact gene and without recurring cytogenetic anomalities or M7 phenotype.	ABCG1	ACLY	ADAR	ALDOA	ARID3B	ARL4C	BTN2A2	C15orf39	CARM1	CD34	CD7	CHST7	DGKD	DSC1	EEF1D	EFCAB1	EHD1	EIF3D	EIF3F	EIF4B	EIF6	ELAVL1	ELOC	FAM162A	FHL1	FXYD5	GAS6	GDI2	GPI	GPR6	GRHPR	GUCY1B1	HOXC4	KCNQ1	LAMP5	LAX1	LDHA	LDLR	LPAR6	LRP4	LRRN2	LTBP4	MAP4K1	MEF2A	MLNR	MMP15	MOB1A	MRC1
MULLIGHAN_NPM1_MUTATED_SIGNATURE_2_UP	> The 'NPM1-mutated signature 2': genes up-regulated in pediatric AML (acute myeloid leukemia) samples with mutated NPM1 [GeneID=4869] compared to the AML cases with the intact gene and without recurring cytogenetic anomalities or M7 phenotype.	ACO1	ACP2	AHI1	AKAP12	ALK	AMN	AP5Z1	ARIH2	ASRGL1	B4GALT4	BMPR1A	C5orf30	CACNA1I	CACNA2D1	CAPRIN2	CARD9	CAT	CDK5R1	CENPQ	CEP135	CETN1	CFD	COL4A5	COMMD4	CRP	CSTF1	CTBP2	CTH	CYB5RL	DCK	DHFR	DST	DZIP3	EGFL6	EMC9	EML2	GK	GNRHR	GP5	GPR137B	HFE	HMGN5	HNRNPH3	HOXA10	HOXA5	HOXA6	HOXA7	HOXA9
MULLIGHAN_NPM1_SIGNATURE_3_DN	> The 'NPM1 signature 3': genes down-regulated in pediatric AML (acute myeloid leukemia) with mutated NPM1 [GeneID=4869] compared to the AML cases with intact NPM1 and MLL [GeneID=4297].	ABCD1	ABCG1	ABCG5	ACLY	ACSL4	ADAR	AQP4	ARID3B	ARL4C	ATP10A	ATP9A	BCAT1	BTN2A2	CAMKK2	CAPN3	CARM1	CD200	CD34	CD7	CERS2	CHST7	CNN2	COL14A1	COPS5	CS	CSNK2A2	DDO	DEFA4	DENND3	DGKD	DRG1	DSC1	DUSP5	EEF1D	EFCAB1	EHD1	EIF3D	EIF3F	EIF6	ELOC	EMC1	EPHB2	EPHX2	ESYT1	FAM171A1	FCER2	FGFR1	FHL1
MULLIGHAN_NPM1_SIGNATURE_3_UP	> The 'NPM1 signature 3': genes up-regulated in pediatric AML (acute myeloid leukemia) with mutated NPM1 [GeneID=4869] compared to the AML cases with intact NPM1 and MLL [GeneID=4297].	AAK1	ABHD2	ACO1	ACP2	ADAM12	ADCY7	AGBL5	AHI1	AK2	ALK	ALX1	AP3S2	AP5Z1	APTX	AQP3	ARFIP1	ARHGAP11A	ARHGEF11	ARHGEF40	ARIH2	ASRGL1	ATF5	ATM	ATRX	B4GALT4	BAX	BEX3	BMPR1A	C5orf30	CA12	CA7	CACNA1I	CACNA2D1	CAPRIN2	CARD9	CAT	CAVIN2	CCDC15	CCDC28A	CCL23	CD3EAP	CD84	CDK2	CDK5R1	CELF1	CENPI	CEP104	CEP135
NEBEN_AML_WITH_FLT3_OR_NRAS_DN	> Genes down-regulated in acute myeloid leukemia (AML) samples with constitutively activated FLT3 [GeneID=2322] or with activating point mutations within NRAS [GeneID=4893].	CCT8	CDC14A	CYP2J2	HSPA5	KIF23	LDHB	PKMYT1	RAC2	RPL28	RPS3	SERPINH1	WEE1
NEBEN_AML_WITH_FLT3_OR_NRAS_UP	> Genes up-regulated in acute myeloid leukemia (AML) samples with constitutively activated FLT3 [GeneID=2322] or with activating point mutations within NRAS [GeneID=4893].	CDK20	CDK9	FOXA1	HBA2	HOXB5	LFNG	MBD1	SMG1
ROSS_ACUTE_MYELOID_LEUKEMIA_CBF	> Top 100 probe sets for core-binding factor (CBF) acute myeloid leukemia (AML): contains CBFB MYH11 [GeneID=865;4629] or AML1 ETO [GeneID=861;862] fusions.	ABR	ADARB1	ADCY7	ATP2B4	BAALC	BAIAP3	BLVRA	C11orf21	C15orf39	CACNA2D2	CAV1	CBFB	CCND3	CD34	CD52	CD58	CIAO3	CIITA	CLEC5A	CLIP2	CRIP2	DEPTOR	DEXI	DISC1	DNMT3B	DUSP2	DUSP6	EGFL7	EGLN1	GALNT14	HIF1A	HLA-DMB	HLA-DPA1	HLA-DPB1	HOMER2	HPGDS	HSD17B11	HYAL2	IL15RA	IL5RA	ISG20	ITGB4	JUNB	KDM4B	LAT2	MAN1A1	MKNK2	MN1
ROSS_AML_OF_FAB_M7_TYPE	> Top 100 probe sets for pediatric acute myeloid leukemia (AML) subtype FAB M7 (also known as acute megakaryoblastic leukemia, AMKL).	ABCC4	ALDH1A1	ANK1	APOC1	APOE	ARMC8	ATP5MPL	BEX3	BMP2K	CAVIN2	CD164	CMAS	CTNNBL1	CUTA	DLC1	DNAJC6	DNAJC9	DNM3	DRAP1	FADS2	FHL2	GATA1	GATA2	GJA4	GP1BA	GP1BB	HIGD1A	HLTF	ICAM4	ITGA2B	KCNH2	KEL	KLF1	LAPTM4B	LAT	MINPP1	MRPS12	MYH10	MYL4	NDUFB6	NEO1	NET1	PCCB	PCDH9	PDCD10	PDLIM5	PLOD2	PNMT
ROSS_AML_WITH_AML1_ETO_FUSION	> Top 100 probe sets for pediatric acute myeloid leukemia (AML) subtype t(8;21) ; has AML1 ETO fusion [GeneID=861;862].	ACSM3	ADPRM	ADRM1	AP1B1	ARHGAP1	ARHGEF6	BAALC	BAIAP3	BEX1	C15orf39	CACNA2D2	CAV1	CCND1	CD19	CD244	CD34	CD58	CIAO3	CIITA	CLEC5A	DEPTOR	DISC1	EGFL7	ENDOD1	EPCAM	FBXO38	H2BC10	H2BC5	H2BC7	H2BC9	HPGDS	HYAL2	IER2	IL17RB	IL5RA	ISG20	ITGB4	ITPR1	KDM4B	KLF11	LAPTM5	LAT2	LCP1	MAN1A1	MKNK2	MYRF	NCALD	NIT2
ROSS_AML_WITH_CBFB_MYH11_FUSION	> Top 63 probe sets for pediatric acute myeloid leukemia (AML) subtype inv(16); has a CBFB-MYH11 fusion [GeneID=865;4629].	AK5	ANXA11	CBFB	CCR2	CD1C	CD1E	CD52	CEBPD	CFP	CHI3L1	CLEC10A	CLEC4A	CLEC7A	CTSS	CYBB	DUSP6	DYNLT1	FYB1	GIMAP4	GRHPR	HPCAL1	IGKV1D-17	IL10RA	IL13RA1	KCTD12	KIF17	LGALS2	LPAR1	MDFIC	MEF2A	MEGF9	MN1	MTMR11	MYH11	NACC2	NAGA	NRP1	PGM1	PLBD1	PLXNB2	PTPRM	QPCT	S100A8	S100A9	SLC38A1	SLC7A7	SPARC	ST18
ROSS_AML_WITH_MLL_FUSIONS	> Top 100 probe sets for pediatric acute myeloid leukemia (AML) subtypes with chimeric MLL fusions [GeneID=4297].	AC005747.1	ACSL4	ADCY9	AK2	AKR7A2	ALDH3A2	ALDH3B1	ALOX5AP	ANXA5	APH1B	APOC2	BLOC1S1	C2	CAPG	CCL23	CCL5	CES1	COL9A2	COX8A	CPM	CTSL	CUL1	DACH1	DEXI	ELF3	FBP1	FCGR1A	FES	FEZ1	GBA	GGA2	GLG1	GOLGA8N	GUSB	HEXB	HK3	HOXA5	HOXA9	ITGA7	ITGAX	KMT2A	LGALS1	LRMP	LY86	MAGEF1	MBNL1	MEF2C	MFSD1
ROSS_AML_WITH_PML_RARA_FUSION	> Top 100 probe sets for pediatric acute myeloid leukemia (AML) subtype t(15;17): has PML RARA fusion [GeneID=5371;5914].	AFF2	AGAP4	AGRN	ALCAM	ALOX5	ANKFY1	ANXA8	AQP3	ARFGEF1	ARHGAP4	ASNS	ATG13	AUTS2	CALR	CCNA1	CDKN1C	CERS4	CFD	CHN2	CHPF2	CLMN	CMAHP	COL2A1	CPA3	CST7	CTSW	DENND10P1	FGF13	FNDC3B	GALNS	GCNT1	GRB10	HGF	HSPA5	HYOU1	IGFBP2	ITPR2	JAG1	KRT18	LDLRAD4	LRFN4	LTK	MANF	MAP1A	MAP4	MARC2	MEG3	MEGF6
ROSS_LEUKEMIA_WITH_MLL_FUSIONS	> Top 100 probe sets associated with MLL fusions [GeneID=4297] irrespective of the lineage of the pediatric acute leukemia.	ABCA7	ADAM10	ADCY9	AK2	AKR7A2	ALDH3A2	ANXA5	ARL6IP5	ARPC2	BMI1	C11orf24	CAPG	CCL23	CCL5	CCND2	CES1	CLASP2	CORO1C	CSPG4	DAB2	DACH1	DAD1	DEXI	ENDOG	FAIM	FEZ1	GLT8D1	GPM6B	HCLS1	HEXB	HIF1A	HOXA10	HOXA4	HOXA5	HOXA7	HOXA9	HTR1F	IGFBP7	ITGA7	JMJD1C	KLRK1	LAMP5	LGALS1	LILRA1	LIPC	LPCAT1	MAP3K5	MBNL1
SUH_COEXPRESSED_WITH_ID1_AND_ID2_UP	> Genes whose expression positively correlates with that of both ID1 and ID2 [GeneID=3397;3398] genes in a cohort of 285 patients with primaly AML (acule myelogenous leukemia) [PMID=15084694].	ATF5	BHLHE40	DDIT3	DNAJB1	GABARAPL1	GADD45B	GZF1	ID1	ID2	MIDN	MYO1F	NDRG1	PLAU	RAB20	S100A6	SKIL	SQSTM1	UNC5A
VALK_AML_CLUSTER_1	> Top 40 genes from cluster 1 of acute myeloid leukemia (AML) expression profile; 57% of the samples are FAB M1 subtype, 43% have 11q23 abnormalities, and 36% have up-regulated EVI1 [GeneID=2122] expression.	ADGRG6	ATF3	ATP10A	BHLHE41	BLNK	BMI1	COBLL1	DPP4	FHL1	IGHM	IRF7	JUN	KCNA5	KIF17	LTBP3	MECOM	MEF2C	MMRN1	NR4A2	PCDH9	PCDHGC3	PROM1	PRR16	SLC2A3	SLC38A1	SOCS2	SPAG6	SPIB	TRPS1
VALK_AML_CLUSTER_10	> Top 40 genes from cluster 10 of acute myeloid leukemia (AML) expression profile; 41% of the samples are FAB M1 subtype, 45% have up-regulated EVI1 [GeneID=2122] expression; indicate poor survival.	ADGRL1	ARHGEF17	AZU1	BAALC	BCL7A	C3AR1	CD22	CFD	CHRDL1	CRIM1	EEF1A2	F2RL1	FAM30A	FLNB	GNAI1	IGHM	MLLT3	MN1	NPDC1	PAWR	PIK3C2B	PPP1R16B	PRKD2	RBPMS	RNASE2	SETBP1	SMAGP	SNED1	SORBS3	SPON1	SPRY1	SPTBN1	TPM2
VALK_AML_CLUSTER_11	> Top 40 genes from cluster 11 of acute myeloid leukemia (AML) expression profile; 67% of the samples are FAB M4 or M5.	ALDH2	APP	ASS1	CD200	CD34	CIITA	CISH	CLIC4	DAB2	DAPK1	DNM1	DPYSL2	DUSP7	EGFL7	EVL	FYN	GAS2L1	GIMAP5	GIMAP6	H1-0	IFITM1	ITGA6	KCNN4	KLF9	KYNU	LHFPL2	LPAR6	MDFIC	MYO5C	PALM	PCDHGC3	REEP5	SERPINB9	SLC38A1	SNRPN	SPARC	ST3GAL5	VEGFA
VALK_AML_CLUSTER_12	> Top 40 genes from cluster 12 of acute myeloid leukemia (AML) expression profile; 89% of the samples are FAB M3 subtype, 95% bear the t(15;17) translocation, all have the PML-RARA fusion [GeneID=5371;5914]; indicate good survival.	AFF2	ANXA8	ARHGAP4	AZI2	CALR	CST7	FGF13	GABRE	GALNT3	HGF	LAMC1	LGALS9	MEG3	MFNG	MST1	MXRA7	NAALADL1	NKX3-2	NRIP1	P4HB	PCBP3	PRODH	PTCH1	PTGER1	RAB5B	SIX3	SKAP2	STXBP1	TMEM87A	VCL
VALK_AML_CLUSTER_13	> Top 40 genes from cluster 13 of acute myeloid leukemia (AML) expression profile; 91% of the samples are FAB M2 subtype, all bear the t(8;21) translocation producing the AML1-ETO fusion [GeneID=861;862]; indicate good survival.	ADCY7	ADRA2C	BAIAP3	C11orf21	C15orf39	CACNA2D2	CAV1	CIAO3	FBLN5	GRK5	HSPG2	IL5RA	ITGB4	KDM4B	LAT2	LCP1	MYRF	NBL1	NCALD	PNMT	POU4F1	PSD3	ROBO1	RUNX1T1	SLC25A1	STK32B	THSD7A	TRH	VLDLR	VOPP1	WASHC2C
VALK_AML_CLUSTER_15	> Top 40 genes from cluster 15 of acute myeloid leukemia (AML) expression profile; 88% of the samples are FAB M1 or M2 subtype, 63% have mutations in CEBPA [GeneID=1050].	ARHGEF3	ATN1	BASP1	CD52	CEACAM8	CTNNA1	DRAM1	ECHDC2	EPB41L2	FADS1	GNA12	GRAMD1B	HOXA10	HOXA9	HOXB2	HOXB5	HSPB1	IGF2BP2	IGHM	KLF9	MEIS1	NDFIP1	RUNX1	SEL1L3	SFXN3	SH3TC1	SLC16A1	SUCLG2	TBL1X	TNS3	TUBB6
VALK_AML_CLUSTER_16	> Top 40 genes from cluster 16 of acute myeloid leukemia (AML) expression profile; 81% of the samples are FAB M5 subtype, 45% have 11q23 abnormalities.	ACSL4	ADCY9	ADD2	AK2	AKR7A2	APOC2	BABAM2	C1orf54	C3orf14	CACNA2D3	CADM1	CD70	CLSTN2	DACH1	GGA2	ITGA7	KCNN2	LAMP5	MBNL1	PENK	RET	RPP25	TDRD7	TGM5	TKTL1	TRPM4	UVRAG	WHAMMP3	XAGE1B
VALK_AML_CLUSTER_2	> Top 40 genes from cluster 2 of acute myeloid leukemia (AML) expression profile; 71% of the samples are FAB M4 or M5 subtypes, and 82% bear internal tundem duplications in FLT3 [GeneID=2322].	ADGRG1	ARHGAP22	CCL1	CLU	DOCK1	EZR	GLI2	GOLGA8A	GRB10	GUCY1A1	HBA1	HBB	HOXA5	HOXB2	IL2RA	JAG1	KCNK5	LAPTM4B	LPIN1	MAP4K4	PDE3B	PIM1	PLA2G4A	PLS1	PTP4A3	SCHIP1	SRSF8	TRIM16	TRPC2
VALK_AML_CLUSTER_3	> Top 40 genes from cluster 3 of acute myeloid leukemia (AML) expression profile; 84% of the samples are FAB M1 or M2 subtypes, 52% bear intern tandem duplication in FLT3 [GeneID=2322].	ADCY2	ADGRG1	AGTPBP1	ARHGAP22	BLVRA	CCL1	CEBPD	CFH	COL4A5	CRYBG1	DOCK1	ENPP4	FAM30A	FCGRT	GAS2	IL17RA	IL6ST	LAPTM4B	MAP7	NET1	PBXIP1	PDGFD	PIEZO2	PLS1	QPRT	RAP2A	SCN9A	SELENOP	SERPINB8	SH2D1A	SMC4	TCEAL9	TNFRSF4	TRIM16
VALK_AML_CLUSTER_4	> Top 40 genes from cluster 4 of acute myeloid leukemia (AML) expression profile; 87% of the samples are FAB M1 subtype, 53% bear mutations in CEBPA [GeneID=1050].	ABCB1	B4GALT6	CAPN2	CD7	CFD	CTNNA1	CYFIP1	DRAM1	DTX2P1-UPK3BP1-PMS2P11	FZD6	HPGDS	HPS4	IKZF2	IL4R	ITGA4	KLF2	LDLRAD4	LRP10	NDFIP1	P2RX5	PMS2P3	PRR5L	RAB13	TRAT1	TRDC	TRIB1	TSPAN7	TUBB6	UGT2B11	YBX3
VALK_AML_CLUSTER_5	> Top 40 genes from cluster 5 of acute myeloid leukemia (AML) expression profile; 96% of the samples are FAB M4 or M5 subtype.	CAMK1	CCR1	CD86	EFHD2	EPB41L3	GASK1B	GNS	HNMT	IFNGR2	KCNQ1	LILRA1	LILRB1	LILRB2	LILRB3	MAFB	NOD2	PILRA	PSAP	PTAFR	RASSF4	SIGLEC7	SIRPAP1	SIRPB1	SLC15A3	SMPDL3A	STS	TFEB	TLR8	TYMP	UBE2D1	VCAN	VDR
VALK_AML_CLUSTER_6	> Top 40 genes from cluster 6 of acute myeloid leukemia (AML) expression profile; all samples are FAB M1 or M2 subtypes and all samples have internal tundem duplication of FLT3 [GeneID=2322].	ADCY2	BST2	CD74	CEP70	CFH	CORO1A	DPPA4	DPYSL3	DSC2	FAM110B	FAM174B	FOXC1	FOXF2	FTO	GPC4	HIGD1A	HLA-DPA1	HLA-DRA	HLA-DRB1	HOXB3	KIAA0930	LTBP1	NT5DC3	PECAM1	PIEZO2	PLXNB1	RGS10	RSL1D1	SLC27A6	SMC4	SNCAIP	TP53BP1	TTC27	XPA
VALK_AML_CLUSTER_7	> Top 40 genes from cluster 7 of acute myeloid leukemia (AML) expression profile; 61% of the samples are FAB M1 or M2 subtype.	ANK1	CLCN3	DNAJC6	EPB41	FAXDC2	GAPVD1	GDF15	GYPE	HBBP1	HBZ	KCNH2	KEL	MYL4	OSBP2	PDZK1IP1	RAP1GAP	RHAG	RHCE	SELENBP1	SLC2A1	SLC6A8	SLC6A9	SPTB	TAL1	TNS1	TPM1	TRIM10
VALK_AML_CLUSTER_8	> Top 40 genes from cluster 8 of aculte myeloid leukemia (AML) expression profile; 69% of the samples are FAB M2 subtype.	ABCG2	ANK1	ARHGEF12	BCAM	CDC42BPA	CDH1	DCAF11	FAXDC2	FECH	GYPA	GYPB	MOSPD1	MXI1	OPTN	OSBP2	PBX1	RHCE	SELENBP1	SLC6A8	SNCA	TAL1	TMEM158	TNS1	TRAK2	TSPAN5
VALK_AML_CLUSTER_9	> Top 40 genes from cluster 9 of acute myeloid leukemia (AML) expression profile; 87% of the samples are FAB M4 or M5 subtype, all have inv(16) inversion producing the CBFB-MYH11 fusion [GeneID=865;4629]; indicate good survival.	AK5	BAHCC1	CBFB	CD1C	CD59	CD81	CHI3L1	CHST12	CLEC10A	CLIP2	CLIP3	COLEC12	DHRS3	EMID1	FAM171A1	FCGR2B	ICAM4	MGLL	MN1	MSLN	MTMR11	MYH11	NDE1	NRP1	NT5E	OTULINL	PAPSS2	PTPRM	RPS6KA2	RUNX3	SPARC	ST18	TGFBI	TPPP3	VSIG4
VALK_AML_WITH_11Q23_REARRANGED	> Genes that best predicted acute myeloid leukemia (AML) with the 11q23 rearrangements.	ACSL4	APOC2	C1orf54	C3orf14	CACNA2D3	CADM1	CD70	CES1	DACH1	HIF1A	ITGA7	LAMP5	MSLN	NXT2	P2RY2	PDCD6IPP2	PENK	RET	TGM5	TKTL1	TRPM4	UVRAG	WHAMMP3	XAGE1B
VALK_AML_WITH_CEBPA	> Genes that best predicted acute myeloid leukemia (AML) with mutations in CEBPA [GeneID=1050].	ARHGEF3	ATN1	B4GALT6	BASP1	CAMP	CD38	CD7	CEACAM8	CEBPA	CTNNA1	DLC1	GALC	GNA12	HOXA9	HOXB2	HPGDS	HSPB1	IGF2BP2	IGHM	IGLL1	ITM2A	LCN2	LTF	MEST	MMP8	NDFIP1	PGLYRP1	PRR5L	SEL1L3	SFXN3	SLC16A1	SUCLG2	TBL1X	TNS3	TRDC	TRIB1	TUBB6
VALK_AML_WITH_EVI1	> Genes that best predicted acute myeloid leukemia (AML) with the up-regulated expression of EVI1 [GeneID=2122].	ADGRL1	AZU1	CD34	CFD	CRIM1	DMXL2	EEF1A2	F2RL1	FAM30A	GNAI1	IGHM	MN1	MSRB1	NPDC1	PAWR	PIK3C2B	PPP1R16B	PXDN	RBPMS	RNASE2	RNASE3	SMAGP	SORBS3	SPRY1	SPTBN1
VALK_AML_WITH_FLT3_ITD	> Genes that best predicted acute myeloid leukemia (AML) with internal tandem duplications (IDT) in FLT3 [GeneID=2322].	ADCY2	ADGRG1	APP	BAHCC1	CHRNA7	COL4A5	CYSLTR2	ENPP2	GOLGA8A	HOXA4	HOXA5	HOXA9	HOXB2	HOXB3	HOXB5	HOXB6	IL1RAP	IL2RA	KCNK5	LAPTM4B	LCT	LGALS3BP	LYRM1	MAGED1	MAP1A	MMP2	MRC1	NR6A1	PBX3	PDE4B	PDGFD	PIEZO2	PIM1	QPRT	SELENOP	SMC4	SNRPN	SOCS2	TRGC2	TRIM16	TRPC2
VALK_AML_WITH_T_8_21_TRANSLOCATION	> Genes that best predicted acute myeloid leukemia (AML) with the t(8;21) translocation producing the AML1-ETO fusion [GeneID=861;862].	FGF13	HGF	MYH11	ROBO1	RUNX1T1
VERHAAK_AML_WITH_NPM1_MUTATED_DN	> Genes down-regulated in acute myeloid leukemia (AML) patients with mutated NPM1 [GeneID=4869].	ABCB1	ABLIM1	ACSL4	ADCY3	ADIPOR1	AGTPBP1	AK4	ALAS2	ALDH2	ANXA8	APP	ARAP2	ARHGEF12	ARHGEF17	ASS1	ATP9A	B4GALT6	BAALC	BAIAP3	BANK1	BLNK	BPGM	BPI	C20orf27	C2CD2	CACNA2D2	CAV1	CAVIN1	CCND2	CCR2	CD19	CD1C	CD2	CD200	CD34	CD38	CD3D	CD48	CD69	CD7	CEACAM4	CEACAM6	CHI3L1	CHKA	CIAO3	CIITA	CLDN15	CLEC10A
VERHAAK_AML_WITH_NPM1_MUTATED_UP	> Genes up-regulated in acute myeloid leukemia (AML) patients with mutated NPM1 [GeneID=4869].	ABCC4	ABHD2	ACSL1	ADCY2	ADGRE1	AIM2	AKR1C1	APOBEC3A	AQP9	ARHGAP22	BASP1	BCL2A1	BCL6	BEX3	C1QA	C1QB	C2	C3AR1	C5AR1	CAMK1	CARD9	CASP1	CAST	CAT	CCL1	CCL20	CCL23	CCL3	CCL4	CCR1	CD14	CD163	CD300C	CD36	CD86	CHST15	CLU	COL4A5	CPVL	CTSD	CTSG	CTSL	CX3CR1	CXCL10	CXCL2	CXCL3	CYP1B1	DEFB1
YAGI_AML_FAB_MARKERS	> Genes specifically expressed in FAB subtypes M2, M4, M5 and M7 of pediatric AML (acute myeloid leukemia).	ACO1	ADAMTS3	AHCYL1	AHNAK	AIF1	AKR1C1	ALDH1A1	ALDH5A1	AMD1	ANKLE2	ANXA2	ANXA5	AOAH	AP1S2	ARID5B	ATXN1	BAG2	BAMBI	C2orf27A	CACNA2D2	CAPG	CAPN2	CASP1	CAST	CAV1	CD164	CD180	CD200	CD58	CD68	CDC42BPA	CFH	CFP	CLCN4	COA1	COL11A1	CPM	CRISP3	CSF2RB	CSTA	CTR9	CTSW	CXADR	CYB5B	DDB1	DDHD2	DEAF1	DHCR24
YAGI_AML_RELAPSE_PROGNOSIS	> Genes associated with clinical prognosis of pediatric AML (acute myeloid leukemia): good prognosis=no relapse > 3 years; poor prognosis=relapse < 1 year or no response to therapy.	APLP2	ATP6V0B	AZU1	BST1	CD14	CD68	CDK6	CLIP2	ECE2	ENSA	GABARAP	GRIK5	HNRNPD	HOMER3	HSPE1	KAT2A	LBR	LUZP1	NFKBIA	NME1	NPC2	OGT	PGD	POLR2H	PTP4A2	RAB32	TIAL1	TKT	TSPO	TUG1	TYMP	VAT1	VDAC1	XPO1	ZYX
YAGI_AML_SURVIVAL	> Genes differentially expressed in pediatric AML (acute myeloid leukemia) samples from patients with good survival (>3 years without relapse) compared to those with poor survival (relapsed within one year after treatment).	ADAM17	ADNP	ANP32E	APLP2	APOBEC3B	APPBP2	ARSA	ATF2	ATF6B	ATP6V0B	AZU1	BCAT1	BRD8	BST1	BTAF1	CA11	CALCR	CD14	CD68	CDK6	CEBPE	CEP68	CLIP2	COL3A1	CORO2A	CRYZ	DDHD2	DENND5A	DMXL2	DRC3	ECE2	EED	ENPP1	ENSA	GABARAP	GNG12	GPR182	GPR3	GRAMD4	GRIK5	GTF2F2	GTF2H3	GTF2IRD2	HADH	HARS2	HMGCS1	HNF4A	HNRNPD
YAGI_AML_WITH_11Q23_REARRANGED	> Genes specifically expressed in samples from patients with pediatric acute myeloid leukemia (AML) bearing 11q23 rearrangements.	ABCC6	ABHD3	ABR	AC004151.1	AC005747.1	ACTA1	ADA	ADAM10	ADAM15	ADAM18	ADAM23	ADCY3	ADCY7	ADCY9	ADH5	ADIRF	AEBP1	AK2	AK4	AKR1B1	ALB	ALDH3A2	ALOX5AP	ANGEL1	ANPEP	ANXA5	AP1S2	ARHGEF18	ATM	ATP1B1	ATP5PD	ATP6V1E1	ATPAF2	ATXN1	BAP1	BCL2	BLNK	BLOC1S1	BMI1	BMP7	C22orf24	C2CD5	CADM1	CALCOCO2	CAMK1	CAPG	CAPN3	CARS1
YAGI_AML_WITH_INV_16_TRANSLOCATION	> Genes specifically expressed in samples from patients with pediatric acute myeloid leukemia (AML) bearing inv(16) translocation.	ABCB9	ABCC2	ACAA2	ACOX1	ACOX3	ACSL6	ACTN1	ACVR1B	ADAM28	ADCY6	AIFM1	AKAP13	ALB	ALDOB	ALX1	ANGEL2	ANPEP	AOC4P	APOB	AQP7	AR	ARF6	ARHGEF12	ARHGEF7	ARID5A	ARIH1	ARL4C	ASH2L	ATP12A	ATP2B1	ATP6V0E1	ATP6V0E2	AVPR1B	B2M	BAZ2A	BCAM	BCL2L2	BIN1	BRCA2	BTAF1	C12orf29	CACNA1D	CAP2	CAT	CBARP	CBFB	CCKAR	CCND2
YAGI_AML_WITH_T_8_21_TRANSLOCATION	> Genes specifically expressed in samples from patients with pediatric AML (acute myeloid leukemia ) bearing t(8;21) translocation.	ABCC1	ABR	AC092279.1	ACADSB	ACKR3	ACOT13	ACP2	ACSM3	ACTN2	ADCY3	ADCY7	ADK	ADNP2	ADRA2C	ADRM1	AGPAT2	AGRN	AGXT	AIF1	AK4	AKR1C3	ALDH5A1	ANAPC10	ANKLE2	ANKRD28	AP1B1	AP3B1	APOB	APOOL	APP	AREG	ARHGEF6	ARID4A	ARID5B	ASF1A	ASGR2	ATP5MC1	ATP5MG	ATXN1	AURKA	BASP1	BCAM	BCL2L1	BCR	BLVRA	BRINP1	BSG	BTK
YAGI_AML_WITH_T_9_11_TRANSLOCATION	> Genes specifically expressed in samples from patients with pediatric acute myeloid leukemia (AML) bearing t(9;11) translocation.	ABAT	ACTR2	ADAM23	ADCY9	AK2	AKAP8	APOC2	ATP6V0B	ATXN1	ATXN10	BABAM2	BLCAP	BMI1	BOLA2	CCL23	CCN4	CEMIP	CHRNA7	CHUK	CKM	CLASP1	CLASP2	CNOT8	CYLD	CYP2E1	DACH1	DDX39A	DNAJC7	DSTN	EFNB2	ELF2	ELP4	ERAP1	EVI5	F2	FCGR1A	FCN3	FEZ1	FLNB	FLT1	FRMPD1	FZD2	GAPDHS	GFRA1	GLA	GRK3	H4C9	HSF2
[truncated: 373 more columns]
