# Supplementary material for: The Genome-Wide Impact of Nipblb Loss-of-Function on Zebrafish Gene Expression
Source: Int J Mol Sci. 2020 Dec 19;21(24):9719. doi: 10.3390/ijms21249719 (PMC7766774; doi:10.3390/ijms21249719)
Supplement: Supplementary file 1 [file ijms-21-09719-s001.zip › TableS6.xlsx]

## Sheet: 24 hpf
Supplementary Table 6. Myeloid differentiation and AML-related gene sets enriched and depleted in nipblb-MO embryos as compared to ctrl-MO samples at 24 hpf (FDR≤0.05).
Gene set	Size	NES	FDR	GeneRatio	Effect
EPPERT_PROGENITOR	114	1.82599	0.0390685	0.49	Enriched in nipblb-MO
GAL_LEUKEMIC_STEM_CELL_DN	127	1.7128	0.045683	0.37	Enriched in nipblb-MO
ALCALAY_AML_BY_NPM1_LOCALIZATION_DN	131	1.66767	0.0406862	0.37	Enriched in nipblb-MO
EPPERT_HSC_R	80	-1.98089	0.00536835	0.44	Enriched in CTRL-MO
VERHAAK_AML_WITH_NPM1_MUTATED_DN	147	-1.98032	0.00268417	0.52	Enriched in CTRL-MO
EPPERT_CE_HSC_LSC	22	-1.87743	0.0070586	0.55	Enriched in CTRL-MO
VALK_AML_CLUSTER_7	15	-1.80717	0.0161045	0.8	Enriched in CTRL-MO
VALK_AML_CLUSTER_16	19	-1.80104	0.0134917	0.53	Enriched in CTRL-MO
VALK_AML_CLUSTER_11	23	-1.74731	0.0190131	0.3	Enriched in CTRL-MO
VALK_AML_CLUSTER_10	21	-1.71396	0.023003	0.76	Enriched in CTRL-MO
